# Supplementary material for: Differential Vpu-Mediated CD4 and Tetherin Downregulation Functions among Major HIV-1 Group M Subtypes
Source: J Virol. 2020 Jul 1;94(14):e00293-20. doi: 10.1128/JVI.00293-20 (PMC7343213; doi:10.1128/JVI.00293-20)
Supplement: Supplemental file 1 [file JVI.00293-20-sd001.xlsx]

## Sheet: Vpu Clonal sequences
Datafile S1: Aligned and gap-stripped Vpu clone sequences with linked downregulation functions.
Specimen Identifier	Sample Collection Date	Country of Origin	HIV-1 Subtype	Aligned, gapstripped amino acid sequence	Normalized CD4 downregulation function	Normalized tetherin downregulation function
CC001_ZA_2012	2012-03-01	South Africa	C	MLSL--LGVGALIIALIIAIVVWTIAYIEYRKLLRQRRIDCLIKRIRERAEDSGNESDGDTEELSTM-VDVGHLRLLDVNDL*	0.576064	0.581712
CC002_ZA_2010	2010-11-16	South Africa	C	MPSL--IGIGAFTIALSIAIVVWIIVYLEYRKLVRQRRINWLVERIRERAEDSGNESEGDTEELATM-VDMGHLRLLDDNNM*	0.48173	0.673064
CC003_ZA_2010	2010-04-12	South Africa	C	MVNLKRIGVGALIVALILVIIVWTLAHIEYRKLVRQRKINWLAERIRERAEDSGNESDGDAEELATM-VGMGHLRLLDAIDL*	0.270935	0.306525
CC004_ZA_2005	2005-10-06	South Africa	C	MLDL--LGVGALIIALIIAIVVWTITYIEYRKLVRQRKIDWLVRRIRERAEDSGNESEGDTEELATM-VDMGNLRLLDDNGV*	0.317621	0.454644
CC005_ZA_2008	2008-01-09	South Africa	C	MYWL--LGVGALVIALILAIIVWVIAYLEYRKLLKQRKIDWLIERIRERAEDSGNESEGDTEELATM-VDMGHLRLLDVNDL*	1.04874	0.885717
CC006_ZA_2008	2008-01-21	South Africa	C	MLDL--IGVGALTVALILAIIVWTIVYIEYRKLVRQNRIDWLIKRIREREEDSGNESEGDTEELSTM-VDMGHLRLLDANDL*	0.685651	0.590404
CC007_ZA_2011	2011-04-18	South Africa	C	MLDL--LAVAAFIVALIIVIVVWTIAYIEYRKLVRQRKIDWLIKRIRERAEDSGNESDGDHEELSTM-VDMGRLRLLDINEL*	0.935835	0.610875
CC008_ZA_2012	2012-10-24	South Africa	C	MVDL--LGVGALIVALIIAIIVWTIAYKEYKKLLRQRKIDRLIKRIRERAEDSGNESDGDTEELSTM-VDMEHLRLVVVAN-*	0.835013	0.967274
CC009_ZA_2005	2005-10-13	South Africa	C	MISL--VGVGALIIALILTIIVWIIAYLEYRKLVRQRKIDLLIKRIRERAEDSGNESEGDTEELATM-VDMDQLRLLVDHVL*	1.25689	0.835447
CC010_ZA_2008	2008-01-16	South Africa	A	MSPLEIWAIAGLVIALILAIVVWTIVGIEYRRLLRQRKIDRLIKRITERAEDSGNESDGDTEELSTL-VDMGNYDLGDDNNW*	1.26436	0.836663
CC011_ZA_2008	2008-08-13	South Africa	C	MLN---IGVGALIVALIIAIVVWTIAYIEYRKLVRQRKIDWLIKRIRERAEDSGNESEGDTEELATM-VDMGHLRLMDDNNL*	0.99236	0.741495
CC012_ZA_2012	2012-10-08	South Africa	C	MVDF--VGVAALIIAFIIAVVVWIIAYIEYRKLLRKRKIDWLIKRIRERTEDSGNESEGDTEELATM-VDMEHLGLLDNNNL*	0.680774	0.895235
CC013_ZA_2006	2006-08-28	South Africa	C	MLSL--IAVAALTVALILAIVVWIIAYREYRKLLKHKKIDWLIKRIRERAEDSGNESEGDAEELSTM-VDMEHLRPLDVNDL*	0.876466	0.563605
CC014_ZA_2008	2008-09-15	South Africa	C	MLDL--LGVGALIIASILVIVVWTIAYLEYRKLLRQKKIDWLIKRIRERGEDSGNESEGDTEELATM-VDMGHLRLLDDNNL*	0.740705	0.537685
CC015_ZA_2006	2006-08-29	South Africa	C	MINL--IAIAAFVVALIIAIIVWTIVYLEYRKLVRQRKIDWLIKRIRERAEDSGNESEGDTEELSTM-VDMGHLRLLD--DL*	0.708747	0.551482
CC016_ZA_2006	2006-08-17	South Africa	C	MSIW--LGVGALIIALIIAIVVWTIVYIEYKKLQRQRKIDRLIKRIRERAEDSGNESEGDTEELATM-VDMGHLRLLDHNDV*	0.817367	0.921811
CC017_ZA_2012	2012-04-11	South Africa	C	MLNL--IGVGAFIIALIIAIIVWTIVYIEYRKLQKQKKIDWLIKRIRERAEDSGNESDGDMEDLSTM-VDMGNLRLLDVNDL*	1.77119	1.08104
CC018_ZA_2006	2006-06-19	South Africa	C	MLDL--LGVGALIIALIIVIVVWIIAYIEYRKLLRQRKIDWLIRRIRERAEDSGNESEGDTEELATM-VDMGHLRLLDDNDV*	1.24768	0.820215
CC019_ZA_2009	2009-05-04	South Africa	C	MLGL--LAVGALITALILAIVVWIIAYLEYRKLVKQRKIDWLIERIRERAEDSGNESEGDTEELSTM-VDMGHLRLLD--NL*	0.864334	0.888847
CC020_ZA_2006	2006-10-12	South Africa	C	MSGL--VAVGALIVALILAIFVWTIVYLEYRKLRKQKKIDWLTERIRERAEDSGNESDGDTEELSTM-VDMGHLRLLDVNDL*	0.399431	0.805981
CC021_ZA_2006	2006-06-05	South Africa	C	MLNF--LGVGALVVALVITIIVWIIVYLEYRKLVKQRKIDWLIKRIRERAEDSGNESEGDTEELSTM-VDMGHLRLLDANDL*	0.957113	0.769213
CC022_ZA_2007	2007-01-30	South Africa	C	MLDL--LGIGALIVALIIAIVAWTIAYIEYRKLVRQRKIDWLVKRIRERAEDSGNESDGDTEELSTM-VDMGRLRLLDVNDL*	0.566042	0.652143
CC023_ZA_2005	2005-12-08	South Africa	C	MLSL--LGVGALIIATIIVIIIWTIVYIEYRKLVKQRRIDWLIKRIRERAEDSGNESEGDTEELSTM-VDMGHVRLLDANDL*	0.874936	1.01179
CC024_ZA_2006	2006-05-04	South Africa	C	MVDF--LAVGALIIALIIVIVVWTWAYIEYKKLLRQRKIDWLIKRIRERAEDSGNESDGDTEELSTM-VDMGHLRLLDVNDL*	1.30031	0.820573
CC025_ZA_2012	2012-07-30	South Africa	C	MWNL--VGIGAFIVALVIAIVVWIIAYIEYRKLVKQKKIDWLIKRIRERAEDSGNESEGDTEELATM-VDMGHLRLLDVNDL*	0.924597	0.778593
CC026_ZA_2009	2009-06-23	South Africa	C	MQNFKRIGIGALIVALIIAIIVWTIAYKEYRKLVKQRKIDWLVKRIRERAEDSGNESDGDTEELATM-VDMGHLRLLDVNDL*	0.675908	0.480527
CC027_ZA_2006	2006-04-12	South Africa	C	MASL--VGIAALIIALIIAIVVWTIVYIEYRKVLRQRKIDWLVKGIRERAEDSGNESEGDTEELSTM-VDMGHLRLLDDNGL*	0.0571061	0.320287
CC028_ZA_2007	2007-02-20	South Africa	C	MLGL--IGVGALIVALIIAIVVWTIVYIEYRKLVKQRRIDWLVKRIRERAEDSGNESDGDTEELSTM-VDMGHLRLLDVNDL*	1.10718	0.822971
CC029_ZA_2009	2009-12-01	South Africa	C	MVDL--LGVVALIIALIIAIVVWTIAYIEYRKLVRQRKIDWLVKRIRERAEDSGNESEGDVEELSTM-VDMGHLRLLDANDL*	0.717556	0.707371
CC030_ZA_2005	2005-09-13	South Africa	C	MLNF--IGVGALIVGLIIAIVVWIIVYIEYRKLVKQRKIDWLIERIRERAEDSGNESEGDTEELATM-VDMGHLRLMDVYDL*	1.30776	0.840988
CC031_ZA_2011	2011-11-15	South Africa	C	MVNF--IGVGALAIAAIIAIIVWTIVYIEYRKIVRQRKIDQLIKRIRERAEDSGNESDGDTGELATM-VDMGHLRLLDGNEL*	0.316309	0.733378
CC032_ZA_2005	2005-12-14	South Africa	C	MLNL--LGVGALIIALIIAIIVWTIAYIEYRKLLRQRKIDQLIRRIRERAEDSGNESDGDTEELSTM-VDMGHLRLLDANVG*	0.776879	0.751994
CC033_ZA_2013	2013-11-26	South Africa	C	MIDL--IGVGALIIAFIIAIVVWTIVYIEYRKLLRQRKIDRLIERIRERAEDSGNESEGDTEELATM-VDMEHLRLVVDNQL*	1.31622	0.913504
CC034_ZA_2012	2012-12-12	South Africa	C	MINF--LGVGALILALILAIVVWVIAYIEYRKLVRQRRINWLVERIRERAEDSGNESEGDTEELSTM-VDMGHLRLLDVND-*	0.907418	0.868289
CC035_ZA_2005	2005-11-01	South Africa	C	MLNL--IGVGALIIALILAIIVWTITYLEYRKLVKQRKIDWLVKRIRERAEDSGNESDGDTEELSTM-VDMGHLRLLDAM--*	0.357452	0.457815
CC036_ZA_2009	2009-10-19	South Africa	C	MLNL--LGVGALIIALSIAIVVWIIAYLEYRKLVRQKRIDWLINRIRERTEDSGNESEGDTEELATM-VDMGHLRLLDGNDL*	0.750325	0.65638
CC037_ZA_2006	2006-01-11	South Africa	C	MLEL--LGVGALIVALIIAIVVWIIAYLEYRKLLRQRKIDWLIKRIRERAEDSGNESEGDTEELSTM-VDMGHLRLLDNNEL*	0.846258	0.853491
CC038_UG_2007	2007-11-28	UGANDA	C	MID---LGVGALIVALIIAIVVWTITYIEYRKLVRQRKINWLVERIRERAEDSGNESEGDTEELAAM-VDMGHLRLMDVIGV*	0.333463	0.157254
CC039_UG_2007	2007-11-29	UGANDA	C	MEDLKRLGVGALIIALIIAIIVWTIAYIEYKKWVRQRRINWLVERIRERAEDSGNESDGDTEELSTM-VDMGHLRLLDVNNV*	0.725417	0.69675
CC040_UG_2007	2007-12-06	UGANDA	A	MQPLEICAIVGLVVALILAIIVWTIVGIEYKRLRRQRKIDRLIERIRERAEDSGNESDGDTEELSKL-AEMGDYDIGDDINL*	0.968802	0.891794
CC041_UG_2007	2007-12-11	UGANDA	A	MISLQIWAIVGLVVALISAIVVWTIVGIEYKKLLRQKKIDRLIERITERAEDSGNESDGDTEELSAL-IEMGNLDLGGYNIL*	0.891653	0.795232
CC042_UG_2007	2007-12-11	UGANDA	D	MQPLVILAIVALVVALILAIVVWTIVFIECRRLRKQKRIDWLLERIIERAEDSGNESEGDEE-L--L-EEMGYHAPWNVNDM*	0.0324843	0.154363
CC043_UG_2007	2007-12-11	UGANDA	A	MTPLQIWAIVGLIVALILAIVAWTIVGIEYKRLLKQRKIDRIIDRILERAEDSGNESDGEREELSKL-VDMENFDLGDGINL*	0	0
CC044_UG_2007	2007-12-13	UGANDA	C	MLDLKRLAVGALIVALIIAIIVWTIAYIEYRKWLRQRKINQLIERIRERAEDSGNESDGDTEELSTV-VDMGYLRLLGVNDV*	0.511728	0.655289
CC045_UG_2007	2007-12-13	UGANDA	A	MPPLEIYAIVGLIVTLIIAIVVWTIVGLEYKKILKQRKIDRIIKRIRERAEDSGNESDGDREELSAL-IELGDYDLGVDNNL*	1.41136	1.16181
CC046_UG_2008	2008-01-08	UGANDA	D	MQPLVILAIAALIVALIIAIVVWTIVFIECRRLRKQKKIDRIINRIIERAEDSGNESEGDREEL--L-VEMGHDAPWDIDDM*	1.31266	0.85459
CC047_UG_2008	2008-01-15	UGANDA	D	MQPLVILSIVALVVVLIIAIVVWTIVFIECRRLRRQRKIDRLIDRIRERAEDSGNESEGDTEELSML-VDMGHHAPWDIADM*	0.304124	0
CC048_UG_2008	2008-01-15	UGANDA	Other (recombinant)	MLPLVVLTIIAFIVAAIIAIVVWTIVFLEWRRIKRQRKIDRLLDRISERAEDSGNESDGDQEELAKL-VGPGNHDLGDDNNL*	1.62837	1.10396
CC049_UG_2008	2008-01-17	UGANDA	A	MNPLQICAIVGLLVALILAIVVWTLAGIEYRKLLKQRKIDRLIERIKERAEDSGNESDGDTEELSAL-AEMGNYGIGDDVNL*	0.953358	0.699401
CC050_UG_2008	2008-01-21	UGANDA	D	MSSLVILAIVALVVALIIAIVVWTIVFIECRRLRRQKKIDWLIDRIRERAEDSGNESEGDREELSAL-VEMGHHAPWDVDDM*	1.5898	0.984757
CC051_UG_2008	2008-01-29	UGANDA	D	MQSLVILAIAALVVALILAIIVWTIVFIECKRLRRQKRIEWLIERISERAEDSGNESEGDREELSVL-MEMGHHAPWDVDDM*	1.39921	0.982213
CC052_UG_2008	2008-01-30	UGANDA	D	MQPLVILAIVALVIACIIAIVVWTIVFIECRRLRRQKKIDLLIDRIRERAEDSGNDSEGDTEELSKL-MEMGHHAPWDVDDM*	1.1157	0.929588
CC053_UG_2008	2008-03-03	UGANDA	A	MNPLQICAIVGLIVALIIVIVVWTIVGIEYRKLLKQRKIDRLLKRIRERAEDSGNESDGDTEELSTL-IAMGDYNLGGDNNL*	0	0
CC054_UG_2008	2008-03-05	UGANDA	A	MIALDILAIVGLVVVLIIAIVVWTIVGIEYKRLLRQRRINRLISRISERAEDSGNESDGGEEELSKL-V--GNYDLGDDNIL*	0.300286	0.619633
CC055_UG_2008	2008-02-04	UGANDA	D	MQPLVILAIVALVVVAIIAIVVWALVFIEYRRLKRQRRIERLIDRIRDRAEDSGNESEGDREELSVL-MEMGYDAPWNVDDM*	1.48232	0.994608
CC056_UG_2008	2008-02-05	UGANDA	A	MKSLEICAILGLIVAAILAIVVWTIVGIEYKKVLKQRKIDRLIERIRERAEDSGNESDGDTEELLSL-VEMGNYDLGVDNNL*	1.46355	1.01939
CC057_UG_2008	2008-02-11	UGANDA	C	MLDL--IGVGALIIALILAIVVWTIVYIEYRKIVRQRKIDWLVERIRERAEDSGNESDGDTEELSTM-VDMGHLRLLAVNDL*	0.580481	0.819054
CC058_UG_2008	2008-02-11	UGANDA	C	MVDL--LGVGALIVAGIIAIVVWTIVYLEYRKLLRQRKIDWLIKRIRERAEDSGNESEGDTEELSTM-VDMGNLRLLDANDL*	0.832227	1.04445
CC059_UG_2008	2008-02-11	UGANDA	D	MQPLEISAIAGLVIAFILAIVVWTIVFIEWRRIKKQRKIDWLIDRIRERAEDSGNESEGDEKELSTL-VEMGYHAPWVVDDM*	0.784973	0.904153
CC060_UG_2008	2008-02-13	UGANDA	Other (recombinant)	MQPLEIWAIVGLIVALILAIVVWTIVGIEYKKILRQRKIDRLIKRIRDRAEDSGNESEGDTEELAAL-IEMGNDDLGNDDNL*	0.900261	0.816552
CC061_UG_2008	2008-02-20	UGANDA	D	MQTLGIVSIVALVVALILAIVVWTIVIIECIRERRQRKIDLLIDRIRERAEDSGNESDGDTEELSAL-MEMGHCAPWDVDDM*	0.862842	0.776681
CC062_UG_2008	2008-03-06	UGANDA	Other (recombinant)	MNALQIWAIVGLVVALILAIVVWTIVFIECRRVRRQRKIDWLIDRIREREEDSGNESDGDTEELSKF-VEMGYHAPWNIDDM*	0.823574	0.795499
CC063_UG_2008	2008-03-17	UGANDA	C	MIDL--LGVGALILALSLAIVAWILAYIEYRKLLRQRKIDRLLERIRERAEDSGNESEGDTEELSTM-VDVESLGLLDVNGL*	0.614318	0.782208
CC064_UG_2008	2008-03-17	UGANDA	A	MNPLQIWAITGLIVVSIIAVVVWTIVGIEYRRLLRQKKIDKLIKRIRERAEDSGNESDGDTDELSKL-VEMGNYDLGDDNNL*	0.935864	0.911741
CC065_UG_2008	2008-03-19	UGANDA	D	MQSLEILAIVALVVALILAIIVWTIVFIECRKLKRQRKIDQLIDRIRERAEDSGNESEGDEEELSTL-VEMGHHAPWNVDDM*	1.25026	0.940247
CC066_UG_2008	2008-03-19	UGANDA	D	MQPLVILAIIALVVAGIIAIVVWTIVFIECIRLKRQRKIDRLIERISERAEDSGNESDGDREELSAL-MEMGHHAPWNVDDM*	1.1827	1.09051
CC067_UG_2007	2007-05-15	UGANDA	D	MLSLVILAIVALVVALIIAIVVWTIVLIECRKLRRQKKIDWLIERIIEREEDSGNESEGDKEELSAL-MEMGHHAPWVNDNM*	1.22027	0.918697
CC068_UG_2007	2007-05-15	UGANDA	D	MQPLVILAIVALVVALILAIVVWTIVFIECAKLRRQKRIDRLIDRIREREEDSGNESEGDREELSTL-VDMGHHAPWDIDDM*	0.798475	0.655231
CC069_UG_2007	2007-05-24	UGANDA	A	MSPLEIWAIVGFIVALIIAIVVWTIVGIEYKRVLRQRKINRLIERIRERAEDSGNESDGDTDDLSKL-LEMGNYDLGDVNDL*	1.52323	1.05136
CC070_UG_2007	2007-04-11	UGANDA	A	MQPLQIWAIVGLVVAFILAIIVWTIVGIEYRRLLKQRKIDRLIKRISERAEDSGNESEGDTDELAKL-VEMGNYDIGDDNNL*	0.933408	0.940813
CC071_UG_2007	2007-04-11	UGANDA	A	MLPLYTLTIVGLIVALILAIVVWTIVGIEYRRVLKQRKIDRIIKRISERAEDSGNDSDGDTEELSKL-VEMGNYDLGNDNNL*	0.510621	0.859082
CC072_UG_2007	2007-04-16	UGANDA	A	MLSFEIWAIVGLVIVLIIAIVVWTIVGIEYKRLLKQRKIDRLIERIRERAEDSGNESDGDTEELSTL-IEMGNYDLGDYNIL*	1.75899	1.00551
CC073_UG_2007	2007-04-19	UGANDA	A	MTPLEIWAIVGLIVALILAIVVWTIVGIEYKRLLKQRKIDRLIKRIRERAEDSGNESEGDTDELSKL-VEMGNYDLGDDINL*	1.32585	0.81292
CC074_UG_2007	2007-04-23	UGANDA	D	MQPLEIGAIAALVVALILAIIVWTIVFIECRRLRRQRKIDWLIDRIRERAEDSGNESDGDTEELSAL-VEMGHHAPWDVNDM*	1.42531	0.884718
CC075_UG_2007	2007-04-23	UGANDA	Other (recombinant)	MSPLVIGAIIGLVVALILAIVVWTIVGLEYKKLLKQRRIDRLLERIRDRAEDSGNESEGDAEELSAI-LEGGHLAPWDIDDM*	0.991259	0.89795
CC076_UG_2007	2007-04-25	UGANDA	D	MQPLVILAIVALVIAIIIAIVVWTIVFIECRRLKRQKKIDWLIERISERAEDSGNESEGDREELSAL-VEMGHDAPWNIDDM*	0.952101	0.715231
CC077_UG_2007	2007-04-26	UGANDA	Other (recombinant)	MQPLEIWAIVGLVVALILAIIVWTIVGIEYKKILKQRKIDRIIKRISERAEDSGNESDGDADELAKL-VEMGNYNLEFVNDL*	0.902345	0.607426
CC078_UG_2007	2007-04-30	UGANDA	D	MQPLEISAIVALVVALILAIIVWTIVFIECRRLKRQKQIDWLIDRIREREEDSGNESEGDKEELSRL-VEMGHPAPWDVNDM*	1.08409	0.601071
CC079_UG_2005	2005-10-04	UGANDA	D	MQPLVILAIVALVVALILAIVVWTIVFIECRKLRKQRKINQLLDRIRERAEDSGNESEGDEEELSAL-VEMGHHAPWVVDDM*	1.03577	0.986405
CC080_UG_2005	2005-08-24	UGANDA	Other (recombinant)	MQPLVILAIVALIIALIIAIVVWTIVFIECRRLKRQRRIDWLIDRIEERAEDSGNESDGDREELSQL-MEMGNDNPGFDNFL*	1.18215	1.10959
CC081_UG_2005	2005-08-09	UGANDA	Other (recombinant)	MQSLVILAIVALVVALIIAIVVWTIVFIEYRRLKRQRKIDWLIERIRERAEDSGNESDGDAEELSTL-VEIWNDDLGNNNNL*	1.15862	0.911754
CC082_UG_2005	2005-08-09	UGANDA	D	MQALVILAIVALVIALILAIVVWTIVIIECKKLKRQRKIDWLIDRIRERAEDSGNESEGDREELSAF---MGQDAPWDVDDI*	1.20807	0.985657
CC083_UG_2005	2005-08-09	UGANDA	D	MQPLVILAIVALVVVAIIAIVVWTLAFIEWSKLRRQRRIDLLIDRIRERAEDSGNESDGDREEL--L-MEMGHNAPWDVNDL*	1.60481	0.941888
CC084_UG_2005	2005-08-24	UGANDA	Other (recombinant)	MQPLQILAIVALIVAIILAIVVWTIVFIEYRKIRRQRKIDQLIDRIRERAEDSGNESDGDTEELAAL-VEMGHHAPWDIDDM*	0.982877	0.901593
CC085_UG_2005	2005-09-06	UGANDA	A	MFLLQICAIVGLIVALILAIIVWTIVGIEYKKLLNQRKIDRLIERIRERAEDSGNESDGDTEELATL-VEMGDYDLG-DNIL*	0.960012	0.750296
CC086_UG_2005	2005-09-20	UGANDA	D	MQSLVILAIVALVVALIIAIVVWTIVFIECRRIRKQRKIDWLIDRIRERAEDSGNESEGDGEELSAL-VEMGHHAPWNVDDM*	1.06668	0.990088
CC087_UG_2005	2005-08-11	UGANDA	A	MSALHIWAIVGLVVSLIIAIVVWTIVGVEYRRILKQRKIDRILERIRERAEDSGNESEGDTEELAAL-IEMGNYDIGDNNNL*	0.319605	0.27434
CC088_UG_2005	2005-10-05	UGANDA	A	MSPLEISAIVGLIVALILAIVVWTIVGIQIKRLLKQRKIDRLIKRISERAEDSGNESDGDTEELAKL-VEMGYYDLGDDDNL*	0.952743	0.947923
CC089_UG_2005	2005-08-18	UGANDA	A	MYSLQICAIVGLIVALILAIVVWTIVGIEYKKLLRQRKIDRLIERIRERAEDSGNESDGDTEELSAL-VDMGDYDLGDINLL*	1.0913	0.933833
CC090_UG_2005	2005-08-18	UGANDA	D	MPPLVILAIVALVVALIIAIVVWTIVFIECRRLRKQRRIDRLIDRIRERAEDSGNESDGDREELSAL-VDMGHDAPWDVDAM*	1.15523	0.750235
CC091_UG_2005	2005-09-20	UGANDA	A	MLPLQICAIIGLIVALILAIVVWTIVGIEYKRLLKQRKINKLLSKISERAEDSGNESDGDTEELAKL-MEMGNCDLGDYNNL*	0.469176	0.773947
CC092_UG_2005	2005-09-20	UGANDA	C	MLNL--LTVGAFIVALVIAIVVWIIAYIEYRKLIRQRKINWLIERIRERAEDSGNESEGDQEELSTM-VDMGHLRLLDVNDL*	0.798409	0.85874
CC093_UG_2005	2005-08-23	UGANDA	D	MQPLVILAIIALVVALIIAIVVWTIVFIECRRLRKQRKINKLIDRIRERAEDSGNESEGDEEELSAL-VEMGHHAPWDVDDM*	1.05254	0.942555
CC094_UG_2005	2005-09-20	UGANDA	D	MLTLQILAIVALVVALILAIVVWTIVFIECRRLKRQRKIDWLIDRIRERAEDSGNESEGDNEELSSL-GEMGTHAPWDIDDM*	0.566125	0.672683
CC095_UG_2005	2005-08-31	UGANDA	A	MTPLVICAIVGLIVALIIAIVVWTIVGIEYKRLLKQRKIDRIIKRIRERAEDSGNESDGDTDELSKL-VEMGDHDLGNVNNL*	0.971655	0.946696
CC096_UG_2007	2007-04-11	UGANDA	D	MQPLVIFSIAALVIVLIIAIVVWTIVFIECIRLRRQRKIDRLIARISERAEDSGNESDGDEEELARL-VEMGHHAPWDVDDM*	1.43553	0.987851
CC097_UG_2005	2005-08-18	UGANDA	A	MVPLTICAIVGLIVALILAIVVWTIVGIEYKRLLKQRKIDRLIERIRERAEDSGNESDGDTEELSTL-IEMGNDNLGYDNNL*	1.07255	0.919923
CC098_UG_2007	2007-04-05	UGANDA	A	MNPLHICAIVGLVVALIIAIVVWTIVGIEYKRVLRQRRIDKLIERIRERAEDSGNESEGDTDELAAL-VEMGDYDLGDDNNL*	0.937132	0.869949
CC099_ZA_2008	2008-01-30	South Africa	C	MFDL--IGIGALLIALIIAIIVWTIVYIEYRKLLKQRKINRLIKRIRERAEDSGNESEGDTEELATM-VDMEHLGLLHDNNL*	0.541917	0.587672
CC100_ZA_2010	2010-03-15	South Africa	C	MLDL--LGVAALIIALIIAIIVWTIVYIEYRKLLRQRKIDWLIKRIRERAEDSGNESEGDTEELSTM-VDMGHLRLLDNNDL*	1.04075	0.93247
CC101_ZA_2008	2008-02-18	South Africa	C	MVNL--LGVGALIIALILVIVVWILVYLEYRKIVRQRRIDCLIERIRERAEDSGNESDGDTEELSTL-VDMGNIRLLDNNN-*	1.1774	0.857047
CC102_UG_2008	2008-08-25	UGANDA	D	MQSLQIAAIVALIVATIIVIVVWTIAFLEWRKLRRHRKIERLIDRIRERAEDSGNESEGDEEELSAL-GGMGHHAPWVDDNL*	0.720548	0.873927
CC103_UG_2008	2008-08-25	UGANDA	D	MQPLEILAIVALVVAGILAIIVWTIVFIECRKLRRQRKIDWLIDRIRERAEDSGNESEGDAEELSAL-VEMGHHAPWDINDM*	1.3045	0.781636
CC104_UG_2008	2008-08-25	UGANDA	Other (recombinant)	MTPLEISAIVGLVVAFILAIVVWTIVFIEWRRLRRQRRIDRLIERISERAEDSGNDSDGDTEELSTL-MEMGHHAPWNIDDM*	1.26593	1.07787
CC105_UG_2008	2008-08-27	UGANDA	D	MQSLTILAIVALIVALILAIVVWTIVYIECRRLKRQKRIEWLIDRIREREEDSGNESEGDKEELSAL-GEMGYLAPWDVDDM*	0.915282	0.939581
CC106_UG_2008	2008-08-28	UGANDA	D	MQSLVILAIVALVVALILAIVVWTIVFIEYRRLRRQRKLDWLIDRIIERAEDSGNESEGDKEELSEL-MEMGYHAPWDVDDM*	0.709912	0.80029
CC107_UG_2008	2008-11-20	UGANDA	D	MQLLVILAIVALIVALIIAIVVWTIVFIECRRLKRQRKIDWLIERIAERAEDSGNESEGDREELSEL-MEMGHHDPWHVDDL*	1.68671	1.04176
CC108_UG_2009	2009-01-07	UGANDA	C	MLDL--IGVAAFAVALIIAIIVWAIVYLEYRQIVKQRRIDCLIKRIRERQEDSGNESEGDTEELSTL-VDMGNLRLLD--DL*	0	0.0538528
CC109_UG_2009	2009-01-08	UGANDA	D	MQPLVILAIVALIVALILAIVVWTIVFIECRKLRKQRKIDRLIDRIRERAEDSGNESEGDEEELSGL-VEMGHHAPWNVDDM*	0.883009	0.843953
CC110_UG_2009	2009-01-13	UGANDA	Other (recombinant)	MTLLDIVAIVALVVALILAIIVWTIVFIECRRVRRQRKIDRLIERIRERAEDSGNESDGDTEELSTM-VDMGNLRLLDANVL*	1.41165	1.1102
CC111_UG_2009	2009-01-14	UGANDA	A	MTPLDIWAITGLVVVTIIAIVVWTIVGIEYKRLLKQKKIDRLIKRISERAEDSGNESEGDAEELSKL-VEMGNYDPGDDINL*	1.43389	0.892406
CC112_UG_2008	2008-08-18	UGANDA	A	MYLLEISAIVGLIVAIILAIIVWTIVGIEYKRLLRQRKIDRIINRISERAEDSGNESDGDTDELAKL-VEMGNYDLGVINNL*	0.764591	0.679982
CC113_UG_2008	2008-07-03	UGANDA	D	MQPLEISAIVALVVALIIAIIVWTIVFIECRRLQKQKKIDRLIDRIRERAEDSGNESEGDTEELSTL-VEMGHHAPWDIDDM*	1.12711	0.797902
CC114_UG_2008	2008-07-09	UGANDA	Other (recombinant)	MQPLEICAIVGLIVALILAIIVWTIVFIECRRVRRQKRIDLLLKRISERAEDSGNESEGDAEELAKL-VEMGHHAPWNADDM*	0.679651	0.59838
CC115_UG_2008	2008-07-10	UGANDA	Other (recombinant)	MQPLEILAIVGLVVALILAIVVWTIVGIEYKKLRRQRRIDRLIERIRERAEDSGNESDGDAEELSAL-DELGNFDLGNIHLL*	1.22991	0.994139
CC116_UG_2009	2009-01-19	UGANDA	A	MYPLQIWAIVGLIVALILAIVVWTIVGIECRRVLKQRKIDRLIERIREREEDSGNESEGDTDELAKL-VGMGDHDLGNINNL*	0.706283	0.761242
CC117_UG_2009	2009-02-09	UGANDA	D	MSYLVILAIVALVVALILAIVVWTIVVIECLRIKKQRKIDRLIDRIREREEDSGNESEGDREELSTL-MEMGHDAPWNVNDL*	0.942639	0.864857
CC118_UG_2009	2009-02-25	UGANDA	C	MLDL--IGVGAFIIALIIAIVVWIIVYIEYRKLLRQRKIDWLIERIRERAEDSGNESDGDQEELSTM-VDMGHLRLWDGNDL*	1.09351	0.904991
CC119_UG_2009	2009-03-03	UGANDA	D	MQSIVILAIVALVVALILAIVVWTIVFIECRRVRRQRKIDRIIDRIRERAEDSGNESEGDKEELSAL-VEMGHDAPWDVDDM*	0.662906	0.844042
CC120_ZA_2008	2008-03-04	South Africa	C	MLSL--IGVGALIIALIIAIIVWTIVYTEYRKLVRQRKIDRLIKRIRERAEDSGNESEGDTEELATM-VDLGHLRLLD--DL*	0.549719	0.712553
CC121_ZA_2010	2010-02-02	South Africa	C	MISL--LAVGALIIALIIAIVTWTIAYIEYRKLLRQRRINRLIERIRERAEDSGNESEGDTEELATM-VDMGHLRLLDNNDL*	0.994775	0.787799
CC122_CA_1996	1996-06-14	CANADA	B	MQALQIAAIVALVVVAIIAIVVWTIVFIEYRKILRQRKIDTLIDRIIERAEDSGNESEGDQEELSAL-VEMGHHAPWDIDDL*	1.14462	0.908262
CC123_CA_1996	1996-06-14	CANADA	B	MQPLSIVAIVALVVVAIIAIVVWTLVLIEYRKILRQRKIDRIIDRIIERAEDSGNESEGDQEELSAL-VEMGHHAPWDVDDL*	1.13559	0.942842
CC124_CA_1996	1996-06-14	CANADA	B	MQALAILAIVALVVTAIIAIVVWTIVIIEYRKLLRQRKIDRLIDRIADRAEDSGNESEGDQEELSAL-VEMGHHAPWDVNDL*	1.12779	0.876855
CC125_CA_1996	1996-06-18	CANADA	B	MQSLVILAIAALVVAIIIAIIVWSIVIVEYRRILKQRKIDRLIDRIRERAEDSGNESEGDQEELSAL-VEMGHHAPWDVDDL*	1.23051	0.968739
CC126_CA_1996	1996-06-25	CANADA	B	MQALQVAAIVALVVVAIIAIVVWTIVLLEYRKILRQRKIDRLIDRIIERAEDSGNESEGDQEELSAL-VEMGHHAPWNVDDL*	1.17418	0.885483
CC127_CA_1996	1996-09-09	CANADA	B	MQPLYIFAIVALVVAAIIAIVVWSIVLIEYRKILKQRKIDRLIDRIRERAEDSGNESEGDQEELSAL-VERGHLAPLDIDDR*	1.30727	0.772375
CC128_CA_1996	1996-09-10	CANADA	B	MQSLTILTIVAFVVVAIIAIVVWTIVLIEYRKILRQKKIDRLIDRIRERAEDSGNESEGDQEELSEL-MEMGHLAPWDVDDL*	1.28498	0.916553
CC129_CA_1996	1996-10-17	CANADA	B	MQPLQILAIAALVVVTIIAIVVWSIVFIEYRKILRQRKIDRLIDRIRERAEDSGNESEGDQEELSAL-VERGHLAPWDIDDL*	1.04921	0.959621
CC130_CA_1996	1996-11-07	CANADA	B	MQPLIILAIVALVVAAILAIVVWSIVLIEYRKILKQRKIDRLIDRIAERAEDSGNESEGDQEELSAL-VEMGHHAPWVVDDL*	1.11007	1.11239
CC131_CA_1996	1996-11-18	CANADA	B	MQSLQIAAIVALIVAAIIAIVVWSIVFIEYRKILRQRKIDRLIDRIRERAEDSGNESEGDHEELSSL-MEMGHDAPWDINDL*	1.01447	0.877869
CC132_CA_1997	1997-01-24	CANADA	B	MQTLEIVAIAALVIAAIIAIVVWTIVFLEYGKILKQRKIDRLIDRIRERAEDSGNESEGDQEELSAL-MEMGHHAPWDVDDL*	1.3214	0.931784
CC133_CA_1997	1997-03-06	CANADA	B	MQPLYIAAIVALVVAGIVGIVVWSIVLIEYRKILRQRKIDRLIDRIIDRAEDSGNESEGDQEELSAL-MEMGHHAPWDINDL*	1.3754	0.745657
CC134_CA_1997	1997-03-21	CANADA	B	MLSLYIVSIVALIVAAIIAIVVWTIVLIEYRKILRQRKIDRLIDRIRERAEDSGNESEGDEEELAA--LERGHLAPWDVDDL*	1.35806	0.991853
CC135_CA_1997	1997-05-26	CANADA	B	MQSLYILTIVALVIAAILAIVVWSIVLIEYRKILKQRKIDRIIDRIRERAEDSGNESEGDQEELSAL-VEMGHDALWNVDDL*	0.983094	0.961799
CC136_CA_1997	1997-09-09	CANADA	B	MQPEVILAIVALAVAAIIAIVVWSIVLIEYRKILRQRKIDRLIDRIRERAEDSGNESEGDQEELAA--LEMGRLAPWDADEL*	1.26207	1.00097
CC137_CA_1997	1997-09-11	CANADA	B	MQSLQILAIAALVVGAIIAIVVWSIVFIEYRKILRQRKIDRLIDRIRERAEDSGNESEGDQEELSAL-VEMGHDAPWDIDDL*	1.04609	0.947625
CC138_CA_1997	1997-10-20	CANADA	B	MQPLVISAIVALVVVGIIAIVVWSIVFIEYRKILRQRKIDKIIDRIRERAEDSGNESDGDQEELSAM-LEMGHLAPWDIDDL*	1.4065	0.975827
CC139_CA_1997	1997-11-06	CANADA	B	MQPLEISAIVALVVAIILAIVVWSIVFIEYRKILRQRKIDKLIDRIAERAEDSGNESDGDQEELSAL-VEMGHHAPWDVNDL*	1.01202	0.86496
CC140_CA_1998	1998-05-25	CANADA	B	MQSLYIVTIVALVVAIILAIVVWSIVFIEYRKILRQRKIDRIIDRIRERAEDSGNESEGDQEELSAL-VDMGHDAPWDVNDL*	1.04894	1.00746
CC141_CA_1998	1998-08-14	CANADA	B	MQSLVILAIVALVVVGIIAIVVWSIVFIEYRKILRQRKIDRLIDRIRERAEDSGNESEGDQEALSAL-LEMGHDAPGDIDDL*	1.05036	0.744257
CC142_CA_1999	1999-06-08	CANADA	B	MQPLVTLAIVALVVVAIIAIVVWSIVLIEYRKILKQKKIDRLIDRIRERAEDSGNESDGDQEELSGL-MERGHHAPWDIDDL*	1.04791	0.817013
CC143_CA_1999	1999-07-20	CANADA	B	MLPIQILAIVALVVVAIIAIVVWTIVLIEYRKILRQRKIDRLLDRIIERAEDSGNESEGDQEELSAL-VEMGHHAPWDVDDL*	1.01867	0.759253
CC144_CA_2000	2000-01-10	CANADA	Other (recombinant)	MYSLQILAIVALVVALIVAIIVWTIVGIEYRKIRKQRKIDRLLDRIIERAEDSGNESDGDQEELSAL-VEMGHLAPWNIDDL*	1.05651	0.865024
CC145_CA_2000	2000-01-10	CANADA	B	MYPIQIAAIAALVVAAILAIIVWSIVLIEYRKILRQRKIDKLIDRIRERAEDSGNESEGDQEELSAL-VEMGHDAPWDIDDL*	0.86572	0.854664
CC146_CA_2000	2000-07-04	CANADA	B	MQSLTILAIVGLVVAAILAIVVWSIVYIEYRKILRQRKIDRLISRISERAEDSGNESEGDQEELSAL-VERGHLAPWDVNDQ*	0.947269	0.893114
CC147_CA_2000	2000-07-05	CANADA	B	MQPLQIAAIVALAVAAIIAIVVWSIVFIEYRKILRQRKIDRLIDRIRDRAEDSGNESEGDQEELSAL-VDMGHHAPWDIDDL*	1.0021	0.90456
CC148_CA_2000	2000-07-20	CANADA	B	MQSLEILAIVALVVAVIIAIVVWSIVLIEYRRILRQRKIDRLLDRIAERAEDSGNESEGDQEELSAF-MEMGDRAPLVINNL*	1.06821	0.892547
CC149_CA_2000	2000-08-10	CANADA	B	MTTLQIVGIIALVIAAIIAIVVWSIVFIEYRKILRQRKIDRLIDRIIERAEDSGNESEGDQEELSAL-VERGHLAPWDVNDL*	1.0376	0.769563
CC150_CA_2000	2000-10-21	CANADA	B	MQPLVIGSIVALVVVAIIAIVVWIIVLIEYRKLLKQRKIDRLIDRIRERAEDSGNESEGDQEELSAL-VEMGHDAPWNVDDL*	1.03723	0.883379
CC151_CA_2000	2000-11-29	CANADA	B	MQPLVILTIVAFIVVGIIAIFVWSLVFIEYRKILRQRKLARLIARIIERAEDSGNESEGDQEELSVL-VEGGHHAPWDVNDL*	0.949226	0.999842
CC152_CA_2000	2000-12-05	CANADA	B	MQSIQIAAIVALVVVGIIAIVIWSIVFLEYRKILRQRKIDRLLDRIIERAEDSGNESEGDQEELSAL-MEMGHHAPWDVNDL*	1.13716	0.970616
CC153_CA_2001	2001-01-23	CANADA	B	MNNLQILAIVALIVAAILAIVVWSIVLIQYRKILKQRKIDRLLDRIIERAEDSGNESEGDQEELSAL-VEMGHHAPWDVNDL*	0.946547	0.978562
CC154_CA_2001	2001-02-12	CANADA	B	MQSLTIVAIVALVVAAIIAIVVWSIVLIEYRKILRQRKIDRLIERISERAEDSGNESDGDQEELSAM-LEMGHLAPWDIDDL*	1.03618	0.768773
CC155_CA_2001	2001-02-26	CANADA	B	MQSTVILAIVALVLVAIIAIIVWSIVLIEYRKILKQRRIDRLINRIRERAEDSGNESEGDQEEL--L-AEMGQLIPLDVDDL*	0.969126	0.856197
CC156_CA_2001	2001-04-20	CANADA	B	MQPLEIYSIVALVIVTIIAIVVWFIVLIGYRKILRQRRIDRLIDRIRERAEDSGNESEGDQEELSAM-VERGHLAPWDIDDL*	0.242146	0.779758
CC157_CA_2001	2001-06-07	CANADA	B	MLPLQIIAIVALVIVAIIAIVVWSIVFIEYRKILRQRKIDRLIDRIRERAEDSGNESEGDQEELSGL-VEMGHHAPWDVNDL*	1.01772	0.991776
CC158_CA_2001	2001-07-17	CANADA	B	MKPEIILAIVALVIVAIIAIVVWSIVLIEYRKILRQRKIDRLIDRIRERAEDSGNESEGDQEELAA--LEMGRLAPWDADEL*	1.07218	0.900419
CC159_CA_2001	2001-09-18	CANADA	B	MNPLEIYAIVALVVVGIIAIVVWTIVFIEYRKILRQRRIDRLIDRIRERAEDSGNESEGDQEELAAL-VDMGHHAPWDVDDL*	1.05864	0.933404
CC160_CA_2001	2001-11-27	CANADA	B	M-SLYIITIVALVVTAIIAIVVWSIVFLEYRKILRQKKIDRLIDRISERAEDSGNESEGDQEELSKL-MEMGHHVPWGVNDL*	1.07185	0.916827
CC161_CA_2001	2001-12-28	CANADA	B	MLPLQIAAVLALVVVAIIAIVVWTIVLLEYRKILRQRKIDRLIDRIIERAEDSGNESEGDQEELSAL-VDRGHHAPWDVNDL*	1.05048	0.962345
CC162_CA_2002	2002-01-08	CANADA	B	MQSLVILAIVALVLVTIIAIVVWSIVLIEYRKILRQRRIDRLIDRIAERAEDSGNESEGDQEELSAL-VEMGHHAPWDVNDL*	1.05972	0.975021
CC163_CA_1999	1999-09-16	CANADA	B	MHPLQIAAIVGLVVTAIIAIVVWSIVLIEYRKILRQRKIDRLIDRIRERAEDSGNESEGDQEELSAL-VEMGHDAPWDVDDL*	1.04173	0.945602
CC164_CA_2002	2002-01-11	CANADA	B	MQPLYILTIVAFVVAIIIAIVVWTIVAIEYRKILKQRKIDRLIDRIIERAEDSGNESEGDQEE---L-MEMGHLAPWGIDDL*	1.06954	0.999886
CC165_CA_2002	2002-01-28	CANADA	B	MQSLAILAIVALVVAGILAIVVWSIVLIEYRKILRQRKIDRLIDRISDRAEDSGNESDGDQEELSKL-MEMGYHAPWDIDDL*	0.938726	0.907781
CC166_CA_2002	2002-03-07	CANADA	B	MQPLVILAIVALVVVTIIAIVVWSIVLIEYRKILKQRRIDRLIDRIRERAEDSGNESEGDQEEL--L-VEMGHDAPWNVDDL*	0.99857	0.859527
CC167_CA_2002	2002-02-26	CANADA	B	MQALHITAIVALIVAGIIAIVVWSIVFIEYRKILRQRKIDRLIDRIRERAEDSGNESDGDQEEL--L-VEMGHNAPWDIDDL*	1.0227	0.966884
CC168_CA_2002	2002-05-17	CANADA	B	MPPLYIVTIVAFIVALIIAIVVWTIVLLEYRKILRQRKIDRLIDRIRERAEDSGNESDGDQEDLSV-------LAPWVVDDL*	1.00935	0.975558
CC169_CA_2002	2002-06-28	CANADA	B	MNPLQIAGIVGLVVAVILAIVVWSIVLIEYRKILRQRKINRLIDRIIERAEDSGNESEGDQEELSAL-VEMGHDAPWNVDDL*	0.973819	0.896242
CC170_CA_2002	2002-07-24	CANADA	B	MVSLEKISIAALIVAAIIAIVVWSIVIIEYRKILRQRKIDRLIDRIRERAEDSGNESEGDQEELSAL-VEMGHHAPWDINDL*	1.068	0.934259
CC171_CA_2002	2002-07-29	CANADA	B	MQALQILAIVALIIAAIVAIVVWTIVFIEYRKILRQRKIDRLIDRIRERAEDSGNESEGDQEELSAL-VEMGRDAPWDVDDL*	1.03591	0.936217
CC172_CA_2002	2002-09-06	CANADA	B	MSSLYILSIVALVVAAILAIVVWSIVFIEYRKILRQRKIDRLIDRIRERAEDSGNESEGDQEELSAL-VEMGHDAPWDVNDL*	1.00692	0.967047
CC173_CA_2002	2002-09-23	CANADA	B	MHPLQILAIIALVVAAIIAIVVWTIVGIEYRKILRQRKIDRLIERISERAEDSGNESEGDQEELSAL-MEMGHHAPWDVDDL*	1.02095	0.920969
CC174_CA_2002	2002-09-26	CANADA	B	MSHLYILSIVALVVVTIIAIVVWSIVFIEYRKILRQRKIDRLIDRITERAEDSGNESDGDQEELSAL-VERGHLAPWDVNDL*	1.03364	0.9689
CC175_CA_2002	2002-10-08	CANADA	B	MQSLQVVAIVALVVAAIIAIVVWSIVFIEYRKILRQKKIDRLIDRIRDRAEDSGNESEGDQEELSAL-VEMGHHAPWDVDDL*	1.02221	0.985194
CC176_CA_2002	2002-11-12	CANADA	B	MPSLTILAIVALVVAAILAIVVWSIVLIEYRKILRQRKIDRLIDRITERAEDSGNESEGDQEELSAL-VEMGELAPWDVDDL*	1.04421	0.971618
CC177_CA_2002	2002-11-12	CANADA	B	MQSLTIFSIAALVVAAIIAIVVWTIVLIEYRKILRQRKIDRLIDKIRERAEDSGNESEGDQEELSAL-VEMGHDAPWNVDDL*	1.0115	0.980153
CC178_CA_2002	2002-11-15	CANADA	B	MQPLVILAIVALVVVTIIAVVVWSIVLIEYRRILKQRRIDRLIDRIRERAEDSGNESEGDQEEL--L-VEMGHDAPWNVDDL*	1.11415	0.892732
CC179_CA_2002	2002-12-10	CANADA	B	MPSLYIVTIVALVVAVIIAIVVWSIVFIEYRKILRQRKIDRLIDRIAERAEDSGNESEGDHEELSAL-VEMGHDAPWDVNDL*	0.989554	0.98846
CC180_CA_2002	2002-12-31	CANADA	B	MQSIQILAIIALVVAAIIAIVVWSIVFIEYRKILRQRKIDRLIDRIREREEDSGNESEGDQEELSAL-VEMGHHAPWDVDDL*	0.980572	0.926633
CC181_CA_2003	2003-01-14	CANADA	B	MQPLVIVSIVALIVVGIIAIVVWTIVFIEYRKILRQRKIDKIIDRIRERAEDSGNESDGDQEELSAL-VEMGHHAPWVINDL*	1.01314	0.948947
CC182_CA_2003	2003-01-20	CANADA	B	MQSLYIAGIVALVVAAILAIVVWTIVLLEYRKILRQRKIDRLIDRIIERAEDSGNESEGDQEELSAL-VEMGHAAPWDVNDL*	1.04904	0.953905
CC183_CA_2003	2003-03-19	CANADA	B	MNSLEISAIVALVVASIIAIVVWTIVLLEYRKILRQRKIDRLIERIRERAEDSGNESEGDQEEL--L-VEMGHDAPWNVDDL*	1.03548	0.942562
CC184_CA_2003	2003-04-15	CANADA	B	MQPLSIAAIVALVVASIIAIIVWSIVLIEYRKILRQRKIDRLLDKIRERAEDSGNESEGDQEELSAL-MEMGHHAPWIVDDL*	1.02418	0.895485
CC185_CA_2003	2003-05-28	CANADA	B	MSALTILAIVALVVAAIIAIVVWTIVLIEYRKILRQRKIDRLIERISERAEDSGNESEGDQEELSAL-VDMGHDAPWDVNDL*	1.04236	0.912621
CC186_CA_2003	2003-06-10	CANADA	B	MHPLQITAIVALVVVTIIAIVVWSIVLIEYRKILRQRKIDRLIDRIRERAEDSGNESEGDQEELSAL-VEMGHHAPWDIDDL*	0.97944	0.950081
CC187_CA_2003	2003-06-16	CANADA	B	MPSLYILTIVAFVVAAILAIVVWSIVLIEYRKILRQRKIDRLIDRIRERAEDSGNESEGDQEELSAL-VERGHDAPWDINDL*	0.996176	0.96202
CC188_CA_2003	2003-08-22	CANADA	B	MTPLHIAAIVALIVAAIIAIVVWSIVFIEYRRLLRQTKIDKLIDRIRERAEDSGNESDGDQEELSAL-VERGHLVPLDVNDL*	1.01467	0.699864
CC189_CA_2003	2003-09-09	CANADA	B	MLPIQIIAIVALVVAAIIAIVVWSIALIEYRRILRQRKIDRLLDRIIERAEDSGNESEGDQEELSAL-VDRGHLAPWDVNDL*	1.12179	0.895892
CC190_CA_2003	2003-11-24	CANADA	B	MQSLQIVALVALVIALIIAIVVWTIVIIEYRKILRQRKIDRIINRIIERAEDSGNESEGDQEELSAL-VEMGHHAPWDVNDL*	1.1159	0.922928
CC191_CA_2003	2003-12-05	CANADA	B	MQSLQILAIVALVVAIIIVIVVWTIVFIEYRKIVRQRKIDRLIDRISERAEDSGNESDGDQEELSAL-VERGYHALWNVNDL*	0.947141	0.760581
CC192_CA_2003	2003-12-09	CANADA	B	MQPLHIAAIVGLVVAAIIAIVVWSIVLIEYKKILRQRKIDRLIDRIIDRTEDSGNESEGDQEELAAL-VEMGHHAPWDVDDL*	1.16884	0.722663
CC193_CA_2003	2003-12-15	CANADA	B	MQPLHIAAIVGLVVAAIIAIVVWSIVFIEYRKILRQRKIDRLIDRIRDRAEDSGNESEGDQEELAAL-VEMGNHAPWDVDDL*	1.25819	0.753775
CC194_CA_2004	2004-01-05	CANADA	B	MQPLVILAVVALVVAIIIAIVVWSIVIIEYRKILRQRKIDRLIDRIRERAEDSGNESEGDQKELSAL-VEMGHHNPGYIDDL*	1.05217	0.815768
CC195_CA_2003	2003-12-09	CANADA	B	MNPLEIYAIVALVVVAIIAIVVWSFVLIEYRKILRQRKIDRIINRIRERAEDSGNESDGDHEELSAL-VEMGHDAPWDVNDL*	1.31993	0.861483
CC196_CA_2004	2004-04-07	CANADA	B	MQSLEIYSIIALVVAAIIAIVVWTIVFIEYRKILRQRKIDRLIDKIRERAEDSGNESEGDQEELSAL-MEMGHHAPWDVNDL*	1.04488	0.823592
CC197_CA_2004	2004-04-14	CANADA	B	MNSLYILGIVALVVAAILAIVVWTIVYLEYRKILRQRKIDRLIDRIRERSEDSGNESEGDQEELSAM-LEMGHDAPWNVDDL*	1.2363	0.954558
CC198_CA_2004	2004-05-05	CANADA	B	MQSLYILAIVALVIAIIIAIIVWSIVFIEYRKILKQKRIDRLIDRIRERAEDSGNESEGDQEELSEL-MELGRLAPWDVNDL*	1.35124	0.906863
CC199_CA_2004	2004-08-05	CANADA	B	MQPSYILTIVALVVAIILAIVVWSIVLIEYRKILKQRRIDRLIDRIRERAEDSGNESEGDQEELSAM-VEMGHHAPWDVDDL*	0.993244	0.94767
CC200_CA_2004	2004-08-06	CANADA	B	MNSVQILAIVALVVAAIIAIVVWTIVFIEYRKILRQRKIDQLLDRILERAEDSGNESEGDQEELSAL-VEMGHHAPWNVDDL*	1.27731	1.01211
CC201_CA_2004	2004-08-23	CANADA	B	MQSLEIASIVALIVAAIIAIIVWTIVFIEYRKILRQRKIERLIDRIRERAEDSGNESEGDEEELAA--LERGHLAPWDVDDL*	1.2387	0.899955
CC202_CA_2004	2004-09-14	CANADA	B	MQSLQIAAIVALVVAAIIAIVVWSIALIEYRRLLRQRKIDRLIDRIRERADDSGNESEGDQEELSAL-VDMGNDAPWNVDDL*	1.11688	0.866913
CC203_CA_2004	2004-09-15	CANADA	B	MTPLQIIAIVALVIVAIIAIVVWTIVFIEYRKILRQRKIDRIIDRIRERAEDSGNESEGDQEELSAL-VEMGHDAPWDVDDL*	1.06618	0.851674
CC204_CA_2004	2004-10-01	CANADA	B	M-SLLIISIIALVIAAILAIVVWTIVLLEYRKILRQRKIDRLIDRIAERAEDSGNESEGDQEELSAL-VEMGHHAPWDVNDL*	1.21785	0.939169
CC205_CA_2004	2004-11-19	CANADA	B	MSSLYILSIIALVVAAIIAIVVWSIVFIEYRRILRQRKIDRLIDRIRERAEDSGNESEGDQEELSAL-VEMGHDAPWDVNDL*	1.23214	0.983114
CC206_CA_2005	2005-02-10	CANADA	Other (recombinant)	MHSLNILAIVALIVAGIIAIVVWTIVFIEYRKIRRQRKIDRLIDRIIERAEDSGNESDGDHEQ---L-LEMGHLAPWDIND-*	1.22245	0.947195
CC207_CA_2005	2005-02-15	CANADA	B	MQPLAITAIVALVAAAIIAIIVWTIVLIEYRKILKQRKIDRLIDRIRERAEDSGNESEGDQEELSAL-VEMGHDAPWDIDDL*	1.13457	0.978521
CC208_ZA_2006	2006-05-18	South Africa	C	MLDL--VGVGAFIVALIIAIVVWTIVYIEYRKLLKQRKIDWLIKRIRERAEDSGNESEGDTEELSTM-VDMGHLRLLDVNDL*	0.670687	0.739058
CC209_ZA_2012	2012-12-13	South Africa	C	MLGL--IGVGALILALIIAIIVWTIAYIEYRKLIRQQKIDQLIRRIRERAEDSGNESEGDVEELATM-VDMGHLRLLDDNNV*	0.974102	0.626208
CC210_ZA_2008	2008-04-16	South Africa	C	MLGF--IGIGAFIIALIIAIIVWIIAYIEYRKLVRQRKIDWLVNRIRERAEDSGNESDGDTEELSTM-VDMGHLRLLD--NI*	0.681012	0.483554
CC211_ZA_2008	2008-04-14	South Africa	C	MSSL--LGVGALIIALIIAIVVWTIVYIEYRKLLRQKRIDWLIKRVEERAEDSGNESDGDSEELATV-VDMGHLRLLHDNNL*	0.404805	0.821612
CC212_ZA_2006	2006-02-06	South Africa	C	MLNL---GVGALIIALSIAIVVWTIAYIEYRKLLRQRKIDWLIKRIRERAEDSGNESEGDTEELATM-VDMGHLRLLDGNN-*	0.945611	0.858619
CC213_ZA_2008	2008-05-21	South Africa	C	MLDL--IGVGAFAVALIIAIVVWTIVYIEYRKLVRQKKIDRLIERIRERTEDSGNESEGDMEELSTM-VDMGHLRLLD--DL*	1.19219	0.917695
CC214_ZA_2008	2008-12-17	South Africa	C	M-NF--LGVGALIIALILAIVVWIIAYIEYRKLLRQRKIDRLIKRIREREEDSGNESEGDTEELATM-VDMGHLRLLDDNNL*	0.6301	0.771748
CC215_ZA_2008	2008-05-29	South Africa	C	MLDL--VGVGALIIALILAIVVWIIVYIEYRKLLRQEKIDWLVERIRERAEDSGNESEGDTEELSTM-VDMGHLRLLDNNEW*	0.571221	0.699033
CC216_ZA_2005	2005-11-15	South Africa	C	MLNL--LGVGALIIALIIAIVVWIIAYIEYRKLLRQRKIDWLVERIRERAEDSGNESEGDAEELATM-VDMGHLRLLDDNNL*	1.21743	0.780144
CC217_UG_2005	2005-06-27	UGANDA	D	MQALQISAIVALVVALIIAIVVWTIVFIEWKRLRRQRKIDYLIDRIRERAEDSGNESEGDREELSAL-VEMGHHAPWDVDDM*	1.07708	0.946442
CC218_UG_2005	2005-07-12	UGANDA	C	MLNF--IGIGALIVGLILAIIVWTIVYLEYRKIVRQRKIDWLIKRIRERAEDSGNESDGDTEELSTM-VDMGNLRLLDDNDL*	0.776611	0.906694
CC219_UG_2005	2005-07-26	UGANDA	A	MSPLEIWAIAGLVVALILAIVVWTIVGVEYKRLLKQRKIDRLIQRISERAEDSGNESEGDTDELAKL-VEMGNYNPGFDDNL*	1.13538	0.890635
CC220_UG_2005	2005-08-09	UGANDA	Other (recombinant)	MQPLVILAIVALVVALIIAIVVWTIVFIECRRLRRQRKIDWLVDRIIERAEDSGNESDGDTEELSSL-MEMGNYNLGFDNNL*	1.17706	0.897462
CC221_UG_2005	2005-08-18	UGANDA	A	MNSLEIWAIVGLVVALILAIIVWTIVGIEYKKVLKQRKIDRLIERIRERAEDSGNESKGDAEELSAL-IDLGDYGLGDDNDL*	1.26824	0.885919
CC222_UG_2005	2005-08-22	UGANDA	A	MSLLHIWAIVGLVVALILAIVVWTIVGIEYKKLLKQRRIDRLIKRIRERAEDSGNDSDGDTDELAKL-VEMGNHDLGDDNNL*	0.977314	0.883468
CC223_UG_2005	2005-08-24	UGANDA	A	MHSLEICAIVGLIVALILAIIVWTIVGIEYKKVLKQRKIDRLIERIRERAEDSGNESEGDTEELSAL-IDMGNYDLGVDNNL*	1.01529	0.841313
CC224_UG_2005	2005-09-15	UGANDA	C	MLSL--LAVGAFIIALIIAIVVWTIVYIEYRKLVKQRRIDWLIKRIRERAEDSGNESDGETEELSTL-VDMGNLRLLDVNDL*	0.969599	0.862718
CC225_UG_2005	2005-09-19	UGANDA	Other (recombinant)	MQPLVILAIVALVIAGLIAIVVWTIVGIEYKRLLKQRKIDRLIERIRERAEDSGNESDGDTEELSAL-VEMGNYNLGFDNNL*	1.00648	0.923232
CC226_UG_2005	2005-09-19	UGANDA	A	MTPLEICAIVGLIVALILAIVVWTIVGIEYKKILKQRKIDRLLARISERAEDSGNESDGDTEELSTL-VNMGSDDLRDHLIL*	1.01305	0.809786
CC227_UG_2005	2005-11-01	UGANDA	D	MQPLVILAIVALVVALIIAIVVWTIVFIECRRLKRQKKIDWLIDRIRDRAEDSGNESEGDTEELSTL-VGMGHDAPWNVDEI*	1.04134	0.900652
CC228_UG_2007	2007-05-22	UGANDA	D	MQSLQIVAIVALVIALILAIVVWTIVGIECRRVRRQRKIEWLIDRIAERAEDSGNESEGDREELSAL-VEMGHHAPWNVDDM*	0.765089	0.855332
CC229_UG_2007	2007-05-10	UGANDA	C	MVDL---GIGAFIVALIIAIVVWTIVYIEYRKLVRQRKIDWLVQRIRERAEDSGNESDGDAEELSTM-VDMGHLRLLDVNDL*	1.21215	0.934614
CC230_UG_2007	2007-06-08	UGANDA	A	MHPLQIWGIVGLVVALILAIIVWTIVGIEYRKVLKQRKIDKLILRISERAEDSGNESEGDTEELAKL-VEMGNYDLGDAYDL*	0.980728	0.880639
CC231_UG_2007	2007-05-10	UGANDA	D	MPPLVILAIVALVVAFILAVVVWTIVFIECRRLQRQRKIDWLIDRIRERAEDSGNESEGDTEELSAL-TEMGYHAPWDIDDM*	0.997995	0.900367
CC232_UG_2007	2007-05-15	UGANDA	A	MSPLEICAIVGLIVALILAIVVWTIVGLEYKKILKQRKIDRLIKKIRERAEDSGNESDGDTEELSTL-IELGNYDLGIDNNL*	0.811717	0.884652
CC233_UG_2007	2007-05-17	UGANDA	D	MQPLVILAIIALIVAAILAIVVWTIVFIECRRLRRQRKIDWLIDRIRERAEDSGNESEGDTEELSAL-AEMGHDAPWDVDDM*	1.05387	0.956679
CC234_UG_2007	2007-05-18	UGANDA	D	MKPLVILAIVALIVALILAIVVWTIVFIECRRLRKQKKIDWLIDRIRERAEDSGNESEGDEEELSTL-VEMGHHAPWDVNDL*	0.842897	0.848927
CC235_UG_2007	2007-05-23	UGANDA	C	MIDL--IGVGALIIALIIAIVVWIIVYIEYRKLVRQRKIDWLIERIRERAEDSGNESEGDTEELSTL-VDMEHLRLLD--DL*	1.18862	0.966755
CC236_UG_2007	2007-05-24	UGANDA	A	MNTLEICAIVGLIVALILAIVVWTIVGIEYKRILKQRKIDRILKRISEREEDSGNESEGDTEELSKL-VEMGNYNFGNDIDL*	0.96197	0.952161
CC237_UG_2007	2007-05-24	UGANDA	D	MQPLEILAIVALVVALILAIVVWTIIGIECRRIQRQRKIDRLIDRIRERAEDSGNESEGDTEELSAL-VEMGHLVPWNIDDM*	0.885354	0.971247
CC238_UG_2007	2007-07-20	UGANDA	Other (recombinant)	MKSLEIAAIVALVVAFILAIVVWTIVFIEWRRQKRQRKIDWLIERIRERAEDSGNESNGDTEELSLL-VEMGDYDFGNDNNL*	0.917787	0.825112
CC239_UG_2007	2007-06-06	UGANDA	D	MQSLEIFAIVALVVALILAIVVWTIVFIECRRFQKQKKINRLIDRIRDREEDSGNESEGDREELSTL-MEMGHDAPWNVDDM*	1.01718	0.962803
CC240_UG_2007	2007-06-12	UGANDA	C	MLG-VRLGVGALLTALILAIVVWTIVYIEYRKLVRQRKINLLIKRIRERAEDSGNESDGDREELSTL-VDMGHLGLLDGDDL*	-0.00133991	0.167634
CC241_UG_2007	2007-06-14	UGANDA	A	MFALEICAIIGLVVAIILAIVVWTIVGIEYKKVLKQRRIDRLIRRIGERAEDSGNESEGDTEELAKL-V---DYDFGDDNNL*	1.01028	0.917823
CC242_UG_2007	2007-06-19	UGANDA	D	MQSLVILAIVALVVALIIAIVVWTIVVIECIRLKRQKKIDRLLDRIRERAEDSGNESEGDEEELAAL-VEMGYDAPWDVNDM*	1.22755	0.967558
CC243_UG_2007	2007-06-20	UGANDA	Other (subtype H)	MTPLEIWAIVGLIVAGILAIVVWTIVGLEYKKLRKQKKIDRLIERIRERAEDSGNESDGDTDELSKL-VDMGDYNLGVDDLL*	0.270791	0.330014
CC244_UG_2007	2007-06-26	UGANDA	D	MQSLVILAIVALVVVTIIAIVVWTIVFIECKRLRRQRKIDQLIDRIRERAEDSGNESEGDEEELSAL-VERGHLAPWNVDDM*	1.33119	0.901661
CC245_UG_2007	2007-06-27	UGANDA	Other (recombinant)	MQALEIWEIVGLIVALILAIVVWSIVAIEYQKIRRQRRIDKLIDRIRERAEDSGNESEGDAEELSAF-LEMGNHNLGFDNNL*	0.991359	0.811372
CC246_UG_2007	2007-06-28	UGANDA	C	MSDL--LGVGALIVALIIAIIVWTIVYIEYRKIVRQRKIDWLIKRIRERAEDSGNESDGDTEELSTM-VDMGHLRLLD-NDL*	0.858131	1.01745
CC247_UG_2007	2007-07-06	UGANDA	Other (recombinant)	MQPLVILAIVALVVALIIAIVVWTIVFIECRRLRRQRKIDWLIERIRERAEDSGNESEGDTEELSAF-INMGYYNLGDDHNL*	1.12349	0.974232
CC248_UG_2007	2007-07-19	UGANDA	A	MSPLHICAIVGLIVALIAAIVVWTIVGIEFKKVLKQRRIDRLIKRISERAEDSGNESDGDTDELSKL-VGMGNYDIGDDNNL*	0.876566	0.989569
CC249_UG_2007	2007-07-10	UGANDA	D	MQPLEISAIVALVVAIILAIVVWTIVFIEWRRLKKQKKIDRLIDRIRERAEDSGNESEGDEEELSKL-VEMGHHAPWNVDDM*	1.22785	0.978872
CC250_UG_2007	2007-07-17	UGANDA	A	MYPLEISAIVGLIVALILAIVVWTIVGIEYRRLKRERKIDKLLERIAERAEDSGNESDGDTEELSTL-IDMGNDNPGFDNNM*	0.775785	0.924801
CC251_UG_2007	2007-07-18	UGANDA	A	MPPLHILAIVGLVVALILAIIVWTIVGLEYKKILKQRRIDRIIQRIRERAEDSGNESDGDTDELAKL-VEMGNYGLRDDNNL*	1.10338	0.910414
CC252_UG_2007	2007-07-31	UGANDA	A	MNTLQICAIVGIIVALILAIVVWTLVGIEYKRLQRQRKIDKLIERIRQREEDSGNESDGDTEELSTL-IEMGNYDLGNDNNL*	0.999361	0.928391
CC253_UG_2007	2007-07-31	UGANDA	A	MNSLEIWAIVALIVALIIVIVVWTIVGIEYKRLLKQRKIDRLIKRIRERAEDSGNESDGDTDELAKL-VEMGNYDLGDDNNL*	1.2882	0.974086
CC254_UG_2007	2007-08-02	UGANDA	D	MQPLVILAIVALVVALIIAIVVWTIVFIECRRLRRQRKIDWLIDRIRERAEDSGNESEGDREELSAL-VDMGHDAPWDVDDL*	1.36657	1.02987
CC255_UG_2007	2007-08-08	UGANDA	Other (recombinant)	MQPLEICAVVGLVVALVLAIVVWTIVGIQCRKVLRQRKIDRVIKRIRERAEDSGNESDGDTEELSKL-VEMGYYDLGDDNDL*	0.125703	0.946842
CC256_UG_2007	2007-08-08	UGANDA	D	MQLLVILAIVALVVAAIIAIVVWAIVFIECRRLRRQRKIDKLIDRIRERAEDSGNESEGDEEELSAL-VEMGHHAPWNVDDM*	1.27694	0.932983
CC257_UG_2007	2007-09-10	UGANDA	D	MQPLEISAIVGLVVALILAIIVWTIVFIECRRLRRQRKIDWLIDRIAERAEDSGNESEGDAEELSTL-VEMGHHAPWDVNDM*	1.19398	0.942822
CC258_UG_2007	2007-08-22	UGANDA	Other (recombinant)	MQTLVILAIAALVIALILAIVVWTIVFIECRKLRRQRKIDRLIDRIIDRAEDSGNESDGDTEE---L-TEMGYYNLGFDSNQ*	0.18827	0.360945
CC259_UG_2007	2007-08-22	UGANDA	Other (recombinant)	MTPLEIAAIVALVVAAILAIVVWTIVGIEYKRLRKQKKIDRLIERISERAEDSGNESEGDEEELSKL-VGMGNYNFGNDIIL*	0.946558	0.663887
CC260_UG_2007	2007-08-23	UGANDA	A	MSLLEIWAIIGLVVALILAIVVWTIVGIEYKRLRKQRKIDRLIDRIRERAEDSGNESDGDTDELATL-VEMGNNDLGDDNNL*	1.22523	0.908911
CC261_UG_2007	2007-08-23	UGANDA	C	MLGW--LGVGALIVALIIAIVVWIIAYIEYRKLVRQRRIDWLIERIRERAEDSGNESEGDSEELYTM-VDMGHLRLLDANGL*	1.20245	0.992074
CC262_UG_2007	2007-08-24	UGANDA	D	MQSLVILGIVALVVALILAIVVWTIVFIECRRLARQRKIDWLIDRIRERAEDSGNESEGDEEELSGL-VEMGYHAPWNVDDM*	1.25814	1.0409
CC263_UG_2007	2007-08-24	UGANDA	Other (recombinant)	MQSLEILAIVALVVAAILAIVVWTIVYIEYRRLKRQKRIDWLFDRIRERAEDSGNGSDGEAEELSKF-G-----NPGYDNNL*	0.887083	0.945391
CC264_UG_2007	2007-09-04	UGANDA	C	MI----IGVGALAIALILAIIVWIIVYIEYRKLVRQRKIDWLIERIRERAEDSGNESEGDAEELSTM-VDMGHLRLLDAING*	1.02125	0.970835
CC265_UG_2007	2007-10-02	UGANDA	D	MQPLVILAIVALVVAAILAIIVWTIVFIECKRLRRQKRIDRLIDRIRERAEDSGNESEGDEEELSAI-LEMGYHAPWDINDM*	1.06461	0.957459
CC266_UG_2007	2007-09-05	UGANDA	Other (recombinant)	MKSLVILAIVALVVALILAIVVWTIVFIQCRKQIRQRKIDRIIERIIERAEDSGNESDGDTEELSAL-ADLGDYDLGNIHLL*	0.949618	0.962842
CC267_UG_2007	2007-09-12	UGANDA	C	MLDL--LGIGALIVALIIAIIVWTIVYVEYRKLVKQKKIDWLIKRIREREEDSGNESDGDTEELSTL-VEMGNLRLLDANDL*	0.610239	0.891058
CC268_UG_2007	2007-09-18	UGANDA	A	MIALQIWAIVGLIVALIIAIVVWTIVGIECKKLLKQRKIDRLIKKIRERAEDSGNESDGDTEELSAL-IKMGDYDLGGDNNL*	0.532759	0.907029
CC269_UG_2007	2007-09-20	UGANDA	A	MNPLHIWAIVGLVVALILAIVVWTIVGIEYKKILKQRKINRIIERISERAEDSGNESDGDTEELSKL-VGVENYGFVDDNNV*	1.14604	1.01594
CC270_UG_2007	2007-09-20	UGANDA	A	MPVLNICAVVGLIVALILAIVVWTIVGIEYKRLRRQRKIDRLIERIRERTEDSGNESEGDTDELSKL-VEMGNYDLGDVNNL*	0.911601	0.972453
CC271_UG_2007	2007-09-25	UGANDA	C	MIEL--LGIGALIVALIIAIVVWVIVYIEYRKLLRQSRIDWLIKRIRERAEDSGNESDGDTEELSTM-VDMGHLRLMDGNDL*	1.00675	0.970387
CC272_UG_2007	2007-09-25	UGANDA	D	MTPIVISAIVALVVALILAIVVWTIVFIECMKLRKQRKIDLLIDRIRERAEDSGNESEGDEEELAAL-VEMGHDAPWIVDDM*	1.17183	0.985121
CC273_UG_2007	2007-10-08	UGANDA	A	MLPLEICAIVGLIVALILAIVVWTIVGIEYKRLLKQRRIDRLLERIRERAEDSGNESEGDTDELAKL-VEMGNYDLGGDNNL*	1.16176	0.89459
CC274_UG_2007	2007-10-10	UGANDA	A	MTPLEISAIVGLIVALILAIVVWTIVGIEYKRLQKQKKIDRLLERISERAEDSGNESDGDTEELSAL-IGMGNYDLGNYHIL*	1.22487	0.945749
CC275_UG_2007	2007-10-15	UGANDA	Other (recombinant)	MSPLEIWAIIGLVVSLIIAIVVWTIVGIEYKRLLRQRKIDRLIRRIRERAEDSGNESEGDTDELAQL-VEMGHDAPWDVNDM*	0.987855	0.969896
CC276_UG_2007	2007-10-16	UGANDA	D	MKPLEISAIVALVVALILAIIVWTIVFIECRRAARQKKIDWLIDRIRERAEDSGNESEGDAEELSAL-VEMGHHAPWNVDDM*	1.17909	0.977972
CC277_UG_2007	2007-10-16	UGANDA	D	MQPLVILAIVALVVAFILAIVVWTIVFIECRRLKRQRKIDWLIDRIRERAEDSGNESEGDTEELSTL-MEMGHHAPWNVDDM*	1.29494	1.04963
CC278_UG_2007	2007-10-23	UGANDA	D	MQSLKILAIVALVVAAILAIIVWTIVFIECRRLKKQRKIDWLIDRIRERAEDSGNESEGDKDELSAL-VEMGHHAPWSIDDL*	0.966312	0.972819
CC279_UG_2007	2007-10-24	UGANDA	A	MEALQICAIIGLVVALILAIVVWAIAGREYCRLRKQRKIYRLIARISERAEDSGNESDGDTDDLAKL-LEMGNYDLGNDNN-*	0	0
CC280_UG_2007	2007-10-24	UGANDA	D	MQPLVILAIVALVVALIIAIVVWTIVFIECRRLRRQRKINRLIDRIIERAEDSGNESEGDKEEL----LGMGCHAPWDVDDM*	1.25286	0.952349
CC281_UG_2007	2007-10-25	UGANDA	D	MPPLVILAIVALVVALILAIIVWTIVFIECRRLQKQKKIDWLIDRIRERAEDSGNESEGDTEELSTL-VEMGHHAPWDIDDM*	1.02821	0.966798
CC282_UG_2007	2007-10-29	UGANDA	Other (recombinant)	MRSLEICAIVGLVVALILAIVVWTIVGIEYRKILKQRKIDRLIQRISERAEDSGNESDGDTEELSTL-MEMGYNNLGFVNDL*	1.20914	1.01545
CC283_UG_2007	2007-10-29	UGANDA	D	MQSLVILAIVALVVALIIAIVVWTIVFIEYRRLKRQRKIDWLIDRIRERAEDSGNESEGDREELSEL-VEMGHHAPWDIDDM*	1.27728	0.956787
CC284_UG_2007	2007-10-29	UGANDA	Other (recombinant)	MQSLEILAIAALVAALIIAIVVWTIVYIEWRRLKRQRKIDRLIERIRDRAEDSGNESEGDTDELSKL-VGMGDYDLGDVNNL*	1.22616	0.965248
CC285_UG_2007	2007-11-12	UGANDA	Other (recombinant)	MSSLDIWAIVGLIVALILAIVVWTIVGIECRRVLKQRKIDRLIERIRERAEDSGNESEGDTEELSLL-VEMGNDNLGVDNNL*	1.26396	0.990453
CC286_UG_2007	2007-11-19	UGANDA	D	MQPLVILAIVALIVALILAIVVWTIVFIECKRLQRQRKIDQLIDRIRERAEDSGNDSDGDEE---AL-AEMGYHAPWIVDDM*	0.992978	0.906865
CC287_UG_2007	2007-11-19	UGANDA	D	MQSLVILAIVALVVAFILAIVVWTIVFIEYKRLRRQRKIDWLIGRIRERAEDSGNESEGDREELSEF-VEMGYHAPWDIDDM*	0.703507	0.990406
CC288_UG_2007	2007-11-19	UGANDA	A	MTPLETCAIVGLVVALILAIIVWTIVGIEVRRLLRQRKIDRIIKRISERAEDSGNESDGDTEELSKL-MEMGNYNLGYDNDV*	0.771428	0.833251
CC289_ZA_2009	2009-12-14	South Africa	C	MVDL--LGVGALIIALLLAIVAWTIAYIEYRKLLKQKRIDWLIKRIGERAEDSGNESEGDTEELATM-VDMGHIRLLVDNDL*	0.789691	0.627414
CC290_ZA_2007	2007-06-26	South Africa	C	MVDL--IGVGAFIIALSLAIVVWIIVYLEYKKLLRQKKIDWLIKRIRERAEDSGNESEGDTEELATM-VDMEHLRLVHDNNL*	0.747703	0.765374
CC291_ZA_2010	2010-03-29	South Africa	C	MLEL--LGVGALIIALIIAIVVWIIVYIEYRKIRRQRRIDWLVERIRERAEDSGNESEGDTEELATM-VGMGHLRLLDGNDL*	0.990122	0.773104
CC292_ZA_2007	2007-09-19	South Africa	C	MLDL--LGVGALVVALIIAIVIWIIVYLEYRKLLRQRKIDWLVKRIREREEDSGNESEGDVEELSTM-VDMGNLRLLDANDL*	0.936948	0.898912
CC293_ZA_2006	2006-08-07	South Africa	C	MLDL--LGVGALVIALIIAIVVWTIAYIEYRKLLRQRKIDWLIKRIRERAEDSGNESEGDTEELSTM-VDMGHLRLLDVNDL*	0.863079	0.780198
CC294_ZA_2010	2010-06-08	South Africa	C	MSFW--LGVGALVIALIIAIVVWIIVYIEYRKLLRQKKIDWLIKRIRERAEDSGNESEGDTEELATM-VDMGHVRLLD--DM*	1.19002	0.906959
CC295_ZA_2011	2011-04-13	South Africa	C	MIDL--IGIAAFAVALIVAIIVWTIVYIEYRKIVKQRKIDRLIKRIGERAEDSGNESEGDTEELAAM-VGMEQLRLLDVNEL*	0.595224	0.683272
CC296_ZA_2013	2013-11-13	South Africa	C	MLDL--LGVGALIIAFILAVVVWIIAYLEYRKLVRQRKIDLLIKRIRERAEDSGNESEGDTEELATM-VDMEHLRLLDDNNS*	0.50841	0.53277
CC297_ZA_2008	2008-05-14	South Africa	C	MIDL--LGVGALLIALIIAIIVWTIAYIEYRKSVRQIKINQLIRRIRERAEDSGNESEGDEEELSTL-VDVGHLRLLDANNV*	0.353624	0.620602
CC298_ZA_2013	2013-10-01	South Africa	C	MVDL--LGVGALIIAFILAAVVWIIAYIEYRKLLRQRKIDWLIERIRERAEDSGNESEGDTEELSTM-VDMEHLRLLD--NV*	0.993826	0.892063
CC299_ZA_2010	2010-10-25	South Africa	C	MLEL--LGVGALIIALIIAIVVWTIAYIEYRKLLRQRHIDRLIRRIRERAEDSGNESEGDAEELATM-VDMGHLRLLDGNN-*	1.14271	0.938925
CC300_ZA_2006	2006-02-06	South Africa	C	MLN---LGVGALIIALIIAIVVWIIAYIEYRKVVRQRKIDRLVKRIRERAEDSGNESEGDIEELATM-VDMEHLRLLDNNN-*	0.543766	0.913059
CC301_ZA_2012	2012-04-10	South Africa	Other (recombinant)	MSTLLIALIVALIVALILAIIVWTIVYIEYKEIVKQKKIDRLIERIRERAEDSGDESEGDTEELAKL-VEMGDYDHWVNDNV*	0.0269434	0.25
CC302_ZA_2012	2012-11-21	South Africa	C	M-TL--IGVGALIIALIIAIIVWTIVYIEYRKVLRQRKIDQLIRRIRERAEDSGNESVGDTEELSTM-VDMGNLRLLDNNDG*	0.0326623	0.589842
CC303_ZA_2009	2009-12-07	South Africa	C	MLDL--IGIAAFTVALIIAIIVWTIVYLEYRKIVKQRKIDRLIKGIGERAEDSGNESEGDAEELATM-VDLEQLGLLVVNDV*	0.0331568	0.449619
CC304_ZA_2009	2009-05-27	South Africa	C	MLSF--LGIGALIVALILAIIVWTIVYIEYRRLVKQKRIDWLIKRIRERAEDSGNESEGDTEELSTM-VDMGHLRLLDGNDL*	0.923315	1.01736
CC305_ZA_2009	2009-04-30	South Africa	C	MINL--LGVAALIIAFIIAVIVWTIAYIEYRKLVRQRKIDWLIKRIREKAEDSGNESEGDTEELSTM-VDMGNLRLLDAHDL*	0.386046	0.793171
CC306_ZA_2012	2012-07-16	South Africa	C	MLEL--LGVGALIIALITAIIVWTVAYIEYRKLIRQKKIDYLIKRIRERAEDSGNDSDGDTEELSAM-VDMGNLRLLDVNDL*	0.975346	0.261613
CC307_ZA_2010	2010-02-24	South Africa	C	MLEL--VAVGALIVALIIAIVVWTIAYIEYRKLLRQRKIDWLIKRIRERAEDSGNESDGDVEELSTV-VDMGQLRLLDVNGL*	1.10188	0.874119
CC308_ZA_2012	2012-01-16	South Africa	C	MVDL--LGVGALTIAAILTIVVWIIAYLEYRKLLRQRKIDRLITRIRERAEDSGNESEGDTEELFTM-VDMGHLRLLDDNNL*	0.543042	0.690282
CC309_RW_2009	2009-12-07	RWANDA	C	MVDY--IGVVALIVALILVIIVWTIVYIEYRKIVKQKKIDWLIKRIRERAEDSGNESEGDTEELATM-VDMGHLRLLDVHDL*	1.40492	0.993303
CC310_RW_2005	2005-07-27	RWANDA	A	MTPLEIWAIVGLIVALILAIVVWTIVGIEYKRLRKQRKIDRLLERISERAEDSGNGSDGDTDELSKL-VEMGNYALGNDNNL*	0.917557	1.11749
CC311_RW_2005	2005-08-30	RWANDA	Other (recombinant)	MTPLEISAIVGLIVALIIVIVVWTLVGIEYRKLLRQRKIDKLLKRIREREEDSGNESDGDTDELAKL-VEMGNYDLGNDNNL*	1.6289	1.14254
CC312_RW_2005	2005-07-19	RWANDA	C	MVDL--LGVGALIVALIIAIVVWTIAYIEYRKLVRQRKIDWLIKRIRERAEDSGNESDGDTEELSTM-VDMGHLRLMDGNDL*	1.38349	1.25808
CC313_RW_2005	2005-09-13	RWANDA	A	MSPLEICAIVGLIVALSLAIVVWTIVGIEYKKLLRQRKIERLLERITERAEDSGNESEGDTEELAAL-VDMGNDNLGFDNIL*	0.8269	0.652273
CC314_RW_2005	2005-08-04	RWANDA	A	MLPLEICAIVGLIVALILAIVVWTIVGIEYKKLLKQRKIDRLLQRIRERAEDSGNESEGDTEELSAL-IAMGNYDLGNDNNL*	0.996759	0.888907
CC315_RW_2005	2005-09-08	RWANDA	A	MSSLEIWAIIGLVVALIIAIVVWTIVGIEYKKILKQRRIDRLIKRIRERAEDSGNESDGDTEELSTL-VEMGNYDLGDVNNW*	1.41038	1.05392
CC316_RW_2005	2005-07-25	RWANDA	A	MLPLQICAIVGLIVALIIAIVVWTIAGIEYKKLLKQRKIDRLLERIIDRAEDSGNESDGDTEELSTL-MEMGNYNFGNDINL*	1.18244	0.882658
CC317_RW_2005	2005-08-03	RWANDA	A	MLPLEICAIVGLIVALILAIVVWTIVGIEIKKLLKQRKIDRLLKRIRERAEDSGNESDGDTDELSTL-INMGNY-LGNDNDL*	0.86818	1.06254
CC318_RW_2005	2005-08-03	RWANDA	Other (recombinant)	MYALEICAIVGLIVALIIAVVVWSIVGIECKRALKQRRIDRLIKRIRERAEDSGNESDGDAEELSTM-VDMEHLGLLDVNGL*	0.919438	0.954664
CC319_RW_2006	2006-01-09	RWANDA	C	MISL--LGVGALIVALILAIIVWTIAYIEYRKLLRQRRIDWLVERIRERAEDSGNESDGDTDELSTM-VDMGHLRLLDVNDL*	0.978767	0.85423
CC320_RW_2006	2006-07-18	RWANDA	A	MLALQICAIVGLIVALIIAIVVWTIVGIEYKRLLRQRKIDRLTERIRERAEDSGNESDGDTDELSRL-VERGNYDLGIVNDL*	0.737481	0.941993
CC321_RW_2006	2006-09-19	RWANDA	A	MTPLVICAIVGLIIALLIAIVVWTIVGIEYKKLLKQRKIDRLIKRIRERAEDSGNESDGDTDELSKL-VEMGNYDLGDVNNL*	0.920043	0.904349
CC322_RW_2007	2007-05-25	RWANDA	C	MLEI--VGVGALIIALILVIVVWTIVYIEYRKVVRQRKIDRLIKRIRERAEDSGNESDGDTEELSTM-VDMGNLRLLDVNDL*	1.04062	0.666673
CC323_RW_2007	2007-08-13	RWANDA	A	MTPLDIWAIVGLVVALLLAIVVWTIVGIEYKRILKQRKIDRIIKRISERAEDSGNESDGDTDELAKL-VEMGNYDLGNVNNL*	1.53891	1.42975
CC324_RW_2007	2007-11-29	RWANDA	A	MTPLNICAIVGLIVALIIAIVVWTIVGIEYRRVLKQRKIDRLIKRISERAEDSGNESDGDTDELAKL-VEMGNNDLGDINNL*	0.963625	1.05602
CC325_RW_2008	2008-05-13	RWANDA	C	MIDL--IGVGALVVALIIAIVVWIIVYIEYRKLLRQKKIDRLIERIRERAEDSGNESEGDTDELATL-VDMDHLGLLVVNDL*	1.23415	0.941912
CC326_RW_2008	2008-08-27	RWANDA	A	MLPLHICAIVGLVIALILAIVVWTIVGIEYKRLRKQRKIDKLIERIIERAEDSGNESDGDTDA---L-IRMG-YDLGNDNNL*	1.15229	1.0726
CC327_RW_2008	2008-10-20	RWANDA	D	MQSLVILAIVALVIALIIAIVVWTIVFIECRRLRRQRKIDWLLERIIERAEDSGNESDGDNEELSAY-VEMGHHAPWNVDDM*	1.25415	1.42878
CC328_RW_2008	2008-12-19	RWANDA	A	MSPLEIYSIIALTIVIAIAVVVWTIVGIEYKRLLKQRKIDRLLKRIRERAEDSGNESDGDTDELSKL-V--GNCDLGDVNNL*	1.32698	1.06052
CC329_RW_2009	2009-08-27	RWANDA	A	MTPLEISAIVGLIVAFILAIIVWTIVGIEYKKVLKQRKIDRLIKRINERAEDSGNESDGDTEELAAL-IELGNYNLGHDNNL*	1.27425	1.31661
CC330_RW_2005	2005-08-10	RWANDA	A	MPPLHIWAIIGLIVALILAIVVWTIVGIEYKRLLKQKKIDRLLKRIRERAEDSGNESEGDTDELSKL-VEMGNYDLGDEYNL*	0.924666	0.836714
CC331_RW_2005	2005-09-13	RWANDA	A	MSPLHICAIVGLIVALIIAIVVWTIVGIEYKRLLKQRKIDRLIKRIRERAEDSGNESDGDTDDLSKL-VEMGNYDLGDDNNL*	0.813724	0.880337
CC332_RW_2005	2005-08-03	RWANDA	C	MLNL--IGVGAFTVALIIAIVVWTIVYIEYRKLVRQRKIDWLVKRIRERAEDSGNESEGDTEELSTM-VDMGHLRLLDANDL*	0.690757	0.886333
