# Supplementary material for: Differential Vpu-Mediated CD4 and Tetherin Downregulation Functions among Major HIV-1 Group M Subtypes
Source: J Virol. 2020 Jul 1;94(14):e00293-20. doi: 10.1128/JVI.00293-20 (PMC7343213; doi:10.1128/JVI.00293-20)
Supplement: Supplemental file 2 [file JVI.00293-20-sd002.xlsx]

## Sheet: Sheet1
Datafile S2: Vpu sequence polymorphisms associated with CD4 downregulation function (All p<0.05 and q<0.1). Amino acids highlighted in grey are those associated with the largest negative functional impacts (at least -0.3).
Vpu Codon Position	Amino Acid Residue	Median Function With Residue	Median Function Without Residue	N With Residue	N Without Residue	Kruskal-Wallis p-value	q-value	Functional Difference
26	T	0.33	1.01	3	329	0.0083407	0.0280351	-0.68
13	L	0.445	1.01	4	328	0.010769	0.0340362	-0.565
44	S	0.47	1.01	3	329	0.042604	0.0893242	-0.54
6	R	0.51	1.04	5	238	0.00062403	0.00330359	-0.53
22	A	0.59	1.01	4	328	0.0075701	0.0258553	-0.42
5	K	0.68	1.04	5	238	0.0031951	0.0131477	-0.36
43	V	0.685	1.02	22	310	0.00016906	0.0010352	-0.335
13	T	0.69	1.01	7	325	0.01825	0.0515278	-0.32
47	G	0.695	1.01	4	328	0.047256	0.0971538	-0.315
72	E	0.715	1.02	16	313	0.0026438	0.0114254	-0.305
34	V	0.73	1.03	51	281	3.0616e-07	3.60177e-06	-0.3
82	V	0.73	1.02	13	310	0.0016911	0.00795787	-0.29
3	D	0.74	1.02	41	290	9.4448e-05	0.000625004	-0.28
17	S	0.75	1.01	6	326	0.0099395	0.0318905	-0.26
40	N	0.765	1.01	20	312	0.0037048	0.014264	-0.245
79	N	0.765	1.01	12	310	0.039774	0.0869203	-0.245
3	N	0.78	1.02	23	308	0.002155	0.00950706	-0.24
79	A	0.805	1.02	20	302	0.0056565	0.0210142	-0.215
77	L	0.85	1.04	91	241	8.1607e-10	8.9939e-08	-0.19
8	G	0.85	1.04	89	243	9.8154e-08	1.78247e-06	-0.19
10	G	0.855	1.04	82	250	2.9403e-07	3.60177e-06	-0.185
27	Y	0.86	1.04	99	233	1.0698e-09	8.9939e-08	-0.18
75	R	0.86	1.04	89	242	6.8466e-08	1.61092e-06	-0.18
67	M	0.86	1.04	90	236	2.1372e-07	3.19411e-06	-0.18
9	V	0.86	1.04	83	249	1.6719e-06	1.86336e-05	-0.18
70	D	0.875	1.04	112	214	8.295e-08	1.75653e-06	-0.165
44	K	0.875	1.04	88	244	2.1183e-07	3.19411e-06	-0.165
26	A	0.86	1.02	52	280	0.0001711	0.0010352	-0.16
3	T	0.86	1.01	9	322	0.044637	0.0926691	-0.15
7	I	0.88	1.01	37	293	0.0348	0.0809801	-0.13
66	T	0.915	1.04	120	199	4.2036e-06	4.04612e-05	-0.125
74	L	0.92	1.04	119	212	5.2183e-06	4.42007e-05	-0.12
76	L	0.94	1.05	165	167	5.5431e-08	1.46725e-06	-0.11
61	T	0.94	1.05	161	171	1.0101e-07	1.78247e-06	-0.11
13	I	0.94	1.05	143	189	4.7202e-06	4.20358e-05	-0.11
2	I	0.9	1.01	18	310	0.041293	0.0882905	-0.11
2	L	0.92	1.02	67	261	0.00057859	0.00322424	-0.1
16	L	0.965	1.04	206	126	8.8901e-05	0.000607275	-0.075
41	W	0.945	1.02	102	230	0.019459	0.0542185	-0.075
81	N	0.955	1.03	88	243	0.031089	0.0748108	-0.075
18	L	0.97	1.04	139	193	0.0018087	0.00832624	-0.07
15	A	0.99	1.06	287	45	0.0029172	0.0123548	-0.07
79	D	0.955	1.025	76	246	0.040226	0.0869203	-0.07
7	C	0.955	1.02	34	296	0.018202	0.0515278	-0.065
30	Y	1	1.065	256	76	0.024146	0.064723	-0.065
80	N	0.98	1.04	185	138	0.0018948	0.00853701	-0.06
69	V	0.99	1.05	249	81	0.0074246	0.0257741	-0.06
5	Q	1	1.05	49	194	0.00098229	0.00507336	-0.05
21	I	0.97	1.02	67	265	0.025845	0.0677316	-0.05
32	K	1.005	1.05	218	114	0.033527	0.079771	-0.045
14	I	0.98	1.02	77	255	0.026228	0.0677316	-0.04
74	D	1.04	1	46	285	0.029777	0.0724773	0.04
5	V	1.06	1.02	66	177	0.040037	0.0869203	0.04
14	V	1.02	0.97	246	86	0.011868	0.0364224	0.05
24	S	1.04	0.99	56	276	0.015957	0.046288	0.05
32	R	1.055	1	112	220	0.011572	0.0360363	0.055
3	P	1.04	0.985	131	200	0.0032286	0.0131477	0.055
16	A	1.05	0.99	65	267	6.7489e-05	0.000476378	0.06
15	V	1.06	1	36	296	0.0035125	0.0137741	0.06
3	S	1.05	0.99	83	248	0.0042706	0.0161488	0.06
27	L	1.05	0.99	43	289	0.013271	0.0401463	0.06
21	V	1.02	0.96	263	69	0.013591	0.0405353	0.06
29	E	1.01	0.95	327	5	0.035826	0.0823193	0.06
82	M	1.07	1.01	59	264	0.036153	0.0823193	0.06
74	H	1.055	0.99	86	245	0.0010942	0.00551681	0.065
80	D	1.05	0.98	112	211	0.00019335	0.00110658	0.07
18	I	1.04	0.97	186	146	0.0013683	0.00673834	0.07
33	I	1.04	0.97	112	220	0.003362	0.0134327	0.07
41	R	1.04	0.97	188	144	0.0065888	0.0232539	0.07
30	C	1.07	1	63	269	0.027287	0.0693029	0.07
79	V	1.045	0.97	146	176	3.3821e-05	0.000246961	0.075
2	Q	1.05	0.975	120	208	3.237e-05	0.000244808	0.075
27	F	1.06	0.98	98	234	2.669e-06	2.79601e-05	0.08
61	Q	1.05	0.97	83	249	0.00015819	0.00101509	0.08
8	A	1.04	0.955	212	120	7.6549e-06	6.23457e-05	0.085
10	V	1.04	0.95	201	131	0.00017888	0.0010522	0.09
81	D	1.04	0.95	210	121	0.0086217	0.0285268	0.09
43	I	1.02	0.92	274	58	0.0014306	0.00688503	0.1
44	D	1.05	0.95	136	196	2.323e-07	3.19411e-06	0.1
66	A	1.05	0.95	124	195	4.7642e-06	4.20358e-05	0.1
76	P	1.05	0.94	155	177	1.6989e-09	8.9939e-08	0.11
75	A	1.05	0.94	146	185	1.9146e-08	8.10864e-07	0.11
77	W	1.05	0.94	147	185	3.3454e-08	1.01202e-06	0.11
47	I	1.12	1	29	303	0.03438	0.0808916	0.12
70	E	1.04	0.915	194	132	3.0368e-08	1.01202e-06	0.125
13	V	1.05	0.92	171	161	1.642e-09	8.9939e-08	0.13
69	M	1.14	1	33	297	0.00061271	0.00330359	0.14
7	S	1.15	1.01	18	312	0.027491	0.0693029	0.14
34	K	1.17	1.01	24	308	0.039788	0.0869203	0.16
28	I	1.02	0.855	286	46	0.005776	0.0210251	0.165
61	R	1.18	1.01	22	310	0.019984	0.0549581	0.17
67	L	1.04	0.87	223	103	2.4134e-07	3.19411e-06	0.17
72	G	1.015	0.84	310	19	0.041694	0.0882905	0.175
9	I	1.04	0.865	248	84	2.7728e-06	2.79601e-05	0.175
26	V	1.03	0.855	276	56	9.711e-06	7.61624e-05	0.175
22	V	1.01	0.83	324	8	0.028726	0.0707322	0.18
40	D	1.02	0.83	303	29	0.005858	0.0210251	0.19
17	I	1.02	0.83	317	15	0.025915	0.0677316	0.19
69	L	1.22	1.01	15	315	0.0089151	0.0290438	0.21
36	Q	1.01	0.75	328	4	0.037677	0.0848767	0.26
6	I	1.04	0.75	231	12	0.023929	0.064723	0.29
45	R	1.01	0.67	324	8	0.015508	0.0456104	0.34
60	D	1.01	0.595	328	4	0.028259	0.0704009	0.415
