# Supplementary material for: Differential Vpu-Mediated CD4 and Tetherin Downregulation Functions among Major HIV-1 Group M Subtypes
Source: J Virol. 2020 Jul 1;94(14):e00293-20. doi: 10.1128/JVI.00293-20 (PMC7343213; doi:10.1128/JVI.00293-20)
Supplement: Supplemental file 3 [file JVI.00293-20-sd003.xlsx]

## Sheet: Sheet1
Datafile S3: Vpu sequence polymorphisms associated with Tetherin downregulation function (All p<0.05 and q<0.1). Amino acids highlighted in grey are those associated with the largest negative functional impacts (at least -0.2).
Vpu Codon Position	Amino Acid Residue	Median Function With Residue	Median Function Without Residue	N With Residue	N Without Residue	Kruskal-Wallis p-value	q-value	Functional Difference
26	T	0.45	0.9	3	329	0.0056249	0.0176758	-0.45
6	R	0.48	0.92	5	238	0.00051243	0.00268379	-0.44
41	C	0.58	0.9	3	329	0.036189	0.0762764	-0.32
13	L	0.605	0.9	4	328	0.0041274	0.0135867	-0.295
22	A	0.64	0.9	4	328	0.0074315	0.0225335	-0.26
5	K	0.66	0.92	5	238	0.018537	0.0457687	-0.26
47	G	0.655	0.9	4	328	0.05079	0.0957891	-0.245
82	V	0.66	0.9	13	310	0.0010481	0.00464479	-0.24
13	T	0.67	0.9	7	325	0.031847	0.0696737	-0.23
17	S	0.72	0.9	6	326	0.0097904	0.0277395	-0.18
43	V	0.74	0.905	22	310	1.7741e-05	0.000139374	-0.165
34	V	0.76	0.91	51	281	9.1612e-07	1.13097e-05	-0.15
44	R	0.75	0.9	9	323	0.050989	0.0957891	-0.15
77	L	0.79	0.92	91	241	3.7728e-11	6.52066e-09	-0.13
26	A	0.78	0.91	52	280	1.0165e-08	2.92809e-07	-0.13
3	T	0.77	0.9	9	322	0.032972	0.0712333	-0.13
67	M	0.79	0.915	90	236	9.0298e-08	1.73406e-06	-0.125
3	D	0.78	0.905	41	290	0.00025238	0.00161554	-0.125
3	N	0.78	0.9	23	308	0.0013259	0.00558926	-0.12
40	N	0.78	0.9	20	312	0.031214	0.0691644	-0.12
75	R	0.81	0.92	89	242	6.2261e-09	2.15216e-07	-0.11
27	Y	0.82	0.92	99	233	8.241e-10	5.46488e-08	-0.1
70	D	0.82	0.92	112	214	2.2446e-09	9.69855e-08	-0.1
10	G	0.82	0.92	82	250	4.4503e-08	9.6145e-07	-0.1
8	G	0.82	0.92	89	243	1.1721e-07	1.86267e-06	-0.1
9	V	0.82	0.92	83	249	2.0856e-07	3.00384e-06	-0.1
74	L	0.84	0.92	119	212	1.1855e-07	1.86267e-06	-0.08
7	I	0.82	0.9	37	293	0.00071685	0.00344154	-0.08
2	I	0.82	0.9	18	310	0.039596	0.0811341	-0.08
66	T	0.85	0.92	120	199	2.0217e-06	1.94121e-05	-0.07
76	L	0.86	0.93	165	167	1.4592e-05	0.000120095	-0.07
2	L	0.84	0.91	67	261	8.9784e-05	0.000674681	-0.07
65	A	0.84	0.91	75	243	0.00037013	0.00220589	-0.07
14	I	0.84	0.91	77	255	0.00067186	0.00341529	-0.07
24	I	0.84	0.91	32	300	0.0027188	0.0102152	-0.07
21	I	0.85	0.91	67	265	0.0030144	0.0110849	-0.06
80	I	0.845	0.9	10	313	0.048206	0.0933185	-0.055
44	K	0.86	0.91	88	244	0.0093546	0.0269465	-0.05
44	N	0.85	0.9	7	325	0.044967	0.089331	-0.05
30	Y	0.89	0.94	256	76	0.0011121	0.0048052	-0.05
79	N	0.855	0.9	12	310	0.042847	0.0861092	-0.045
16	L	0.88	0.92	206	126	0.00036059	0.00220589	-0.04
61	T	0.88	0.92	161	171	0.00084586	0.00395116	-0.04
32	K	0.89	0.93	218	114	0.0020362	0.00799826	-0.04
13	I	0.87	0.91	143	189	0.013016	0.03515	-0.04
5	Q	0.9	0.93	49	194	0.010859	0.0302709	-0.03
69	V	0.89	0.92	249	81	0.029473	0.0670252	-0.03
80	N	0.89	0.915	185	138	0.05497	0.10076	-0.025
33	L	0.89	0.91	188	144	0.0085774	0.0251265	-0.02
78	D	0.9	0.91	222	109	0.053959	0.100279	-0.01
3	P	0.9	0.89	131	200	0.014895	0.0390054	0.01
28	I	0.9	0.885	286	46	0.017452	0.0443572	0.015
81	D	0.91	0.89	210	121	0.026735	0.0624419	0.02
69	M	0.92	0.9	33	297	0.045573	0.0895061	0.02
74	D	0.93	0.9	46	285	0.031056	0.0691644	0.03
33	I	0.92	0.89	112	220	0.004026	0.0135867	0.03
61	Q	0.92	0.89	83	249	0.006654	0.0205363	0.03
78	N	0.93	0.9	55	276	0.012381	0.0339659	0.03
37	R	0.9	0.87	276	56	0.038301	0.0797553	0.03
2	Q	0.925	0.89	120	208	0.0041664	0.0135867	0.035
62	D	0.94	0.9	35	297	0.039902	0.0811341	0.04
32	R	0.93	0.89	112	220	0.00049374	0.00266671	0.04
79	V	0.93	0.89	146	176	0.001365	0.00561708	0.04
80	D	0.93	0.89	112	211	0.0014432	0.00580077	0.04
66	A	0.92	0.88	124	195	0.0024893	0.00956076	0.04
74	H	0.93	0.89	86	245	0.0031397	0.0113051	0.04
43	I	0.91	0.87	274	58	0.015926	0.0410828	0.04
16	A	0.93	0.89	65	267	0.024277	0.0574778	0.04
41	R	0.915	0.87	188	144	0.0032808	0.0115721	0.045
27	F	0.94	0.89	98	234	0.00013359	0.000923552	0.05
3	S	0.94	0.89	83	248	0.00038544	0.00222056	0.05
30	C	0.94	0.89	63	269	0.02	0.0486855	0.05
7	S	0.95	0.9	18	312	0.028987	0.0667989	0.05
5	Y	0.96	0.91	18	225	0.048594	0.0933185	0.05
44	D	0.93	0.88	136	196	0.00014436	0.000959624	0.05
8	A	0.91	0.86	212	120	0.00069235	0.00341889	0.05
34	K	0.955	0.9	24	308	0.0081327	0.0242345	0.055
14	V	0.91	0.855	246	86	0.00048578	0.00266671	0.055
8	T	0.96	0.9	13	319	0.0041659	0.0135867	0.06
75	A	0.93	0.87	146	185	1.6777e-06	1.70566e-05	0.06
13	V	0.92	0.86	171	161	0.00011212	0.00080742	0.06
21	V	0.91	0.85	263	69	0.0042929	0.0137399	0.06
74	N	0.97	0.9	5	326	0.035408	0.0755517	0.07
77	W	0.93	0.86	147	185	1.077e-06	1.24094e-05	0.07
76	P	0.93	0.86	155	177	3.5023e-06	3.18586e-05	0.07
10	V	0.92	0.85	201	131	3.7644e-06	3.25307e-05	0.07
65	S	0.91	0.84	240	78	0.00089486	0.00407004	0.07
70	E	0.92	0.84	194	132	2.5297e-08	6.24595e-07	0.08
66	V	0.985	0.9	4	315	0.014473	0.0384833	0.085
9	I	0.915	0.82	248	84	2.845e-07	3.78239e-06	0.095
6	I	0.92	0.825	231	12	0.018349	0.0457687	0.095
67	L	0.92	0.82	223	103	1.4947e-06	1.61459e-05	0.1
19	A	0.9	0.795	314	18	0.02268	0.0544425	0.105
26	V	0.91	0.78	276	56	9.4858e-10	5.46488e-08	0.13
