# Supplementary material for: Differential Vpu-Mediated CD4 and Tetherin Downregulation Functions among Major HIV-1 Group M Subtypes
Source: J Virol. 2020 Jul 1;94(14):e00293-20. doi: 10.1128/JVI.00293-20 (PMC7343213; doi:10.1128/JVI.00293-20)
Supplement: Supplemental file 4 [file JVI.00293-20-sd004.xlsx]

## Sheet: Sheet 1
Datafile S4: Vpu sequence polymorphisms associated with function: within-subtype analysis. All associations p<0.05 and q<0.2 are shown.
Subtype	Functional association	Vpu Codon	Amino Acid	Median Function With Residue	Median Function Without Residue	N With Residue	N Without Residue	p-value	q-value	Functional Variation	Identified in overall analysis?
A	CD4 downregulation	3	A	0.425	0.98	6	57	0.0035463	0.108162	-0.555	no
A	CD4 downregulation	5	Q	0.91	1.01	16	47	0.0033053	0.108162	-0.1	yes
A	CD4 downregulation	5	E	1.14	0.935	29	34	0.0014408	0.108162	0.205	no
A	CD4 downregulation	31	K	1.005	0.78	50	13	0.0032029	0.108162	0.225	no
A	CD4 downregulation	3	S	1.28	0.96	8	55	0.0064177	0.156592	0.32	yes
B	CD4 downregulation	18	L	1.005	1.05	16	68	0.0044877	0.199075	-0.045	yes
B	CD4 downregulation	65	S	1.04	1.24	71	7	0.0053543	0.199075	-0.2	no
B	CD4 downregulation	65	A	1.24	1.04	7	71	0.0053543	0.199075	0.2	no
B	CD4 downregulation	69	L	1.24	1.04	8	75	0.0066686	0.199075	0.2	yes
C	CD4 downregulation	40	N	0.51	0.86	11	83	0.0047519	0.157864	-0.35	yes
C	CD4 downregulation	40	D	0.86	0.51	83	11	0.0047519	0.157864	0.35	yes
C	CD4 downregulation	71	M	0.86	0.55	89	5	0.010945	0.157864	0.31	no
C	CD4 downregulation	43	I	0.865	0.645	70	24	0.01133	0.157864	0.22	yes
C	CD4 downregulation	26	T	0.33	0.85	3	91	0.013359	0.157864	-0.52	yes
C	CD4 downregulation	33	L	0.86	0.58	77	17	0.015235	0.157864	0.28	no
C	CD4 downregulation	13	L	0.35	0.85	3	91	0.015973	0.157864	-0.5	yes
C	CD4 downregulation	41	Q	0.43	0.855	6	88	0.027495	0.183141	-0.425	no
C	CD4 downregulation	21	V	0.88	0.71	59	35	0.032721	0.183141	0.17	yes
C	CD4 downregulation	10	A	0.64	0.855	10	84	0.032839	0.183141	-0.215	no
C	CD4 downregulation	82	L	0.86	0.625	69	18	0.033819	0.183141	0.235	no
C	CD4 downregulation	3	E	1.01	0.785	7	86	0.034079	0.183141	0.225	no
C	CD4 downregulation	77	L	0.8	1.01	85	9	0.045667	0.183141	-0.21	yes
C	CD4 downregulation	19	A	0.795	1	82	12	0.047361	0.183141	-0.205	no
C	CD4 downregulation	24	T	0.78	0.92	59	35	0.052865	0.183141	-0.14	no
C	CD4 downregulation	47	R	0.855	0.5	90	4	0.053649	0.183141	0.355	no
C	CD4 downregulation	13	T	0.615	0.855	6	88	0.054109	0.183141	-0.24	yes
C	CD4 downregulation	19	V	1.04	0.8	9	85	0.054688	0.183141	0.24	no
D	CD4 downregulation	18	L	1.01	1.23	34	25	0	0.05	-0.22	yes
D	CD4 downregulation	18	I	1.23	1.01	25	34	0	0.05	0.22	yes
B	tetherin downregulation	8	T	0.97	0.91	10	74	0.0024519	0.113919	0.06	no
B	tetherin downregulation	77	W	0.93	0.795	78	6	0.0013726	0.113919	0.135	yes
